# Supplementary material for: DDX5 promotes oncogene C3 and FABP1 expressions and drives intestinal inflammation and tumorigenesis
Source: Life Sci Alliance. 2020 Aug 18;3(10):e202000772. doi: 10.26508/lsa.202000772 (PMC7441524; doi:10.26508/lsa.202000772)
Supplement: Supplementary file 1 [file LSA-2020-00772_TableS1.xlsx]

## Sheet: DDX and TLR
Table S1. RNAseq normalized read counts of transcripts encoding DDXs family in wildtype colonic and ileal intestinal epithelial cells.
	baseMean	log2FoldChange	lfcSE	stat	pvalue	padj	WT_1739_Colon_normalized	WT_1743_Colon_normalized	KO_1740_Colon_normalized	KO_1741_Colon_normalized	genename	genetype	baseMean	log2FoldChange	lfcSE	stat	pvalue	padj	WT_1739_Ileum_normalized	WT_1743_Ileum_normalized	KO_1740_Ileum_normalized	KO_1741_Ileum_normalized	chrom	length
ENSMUSG00000069045.11	1361.73	-0.166338	0.183174	-0.908085	0.363833	0.999934	1560.3	1324.81	1274.76	1287.06	Ddx3y	protein_coding	745.962	-0.308583	0.229609	-1.34395	0.178965	0.999881	821.071	829.47	648.651	684.657	chrY	5199
ENSMUSG00000021758.14	1.53931	-1.7143	3.53918	-0.484378	0.628118	NA	2.13447	1.80001	2.22277	0	Ddx4	protein_coding	2.58151	-1.53773	2.70326	-0.568843	0.569463	NA	2.44003	3.71127	0	4.17474	chr13	3014
ENSMUSG00000032101.6	4.4218	0.660896	1.98672	0.332657	0.739393	NA	3.20171	3.60002	4.44554	6.43992	Ddx25	protein_coding	2.81347	-1.66504	2.60433	-0.639333	0.522606	NA	2.44003	4.63909	0	4.17474	chr9	6934
ENSMUSG00000070291.4	37.5081	-0.929915	0.756999	-1.22842	0.219288	0.999934	53.3619	43.2002	16.6708	36.7995	Ddx43	protein_coding	4.43361	-1.34769	1.95271	-0.690165	0.490091	NA	4.88006	7.42255	1.25708	4.17474	chr9	2207
ENSMUSG00000026404.12	77.5619	0.0067505	0.511984	0.013185	0.98948	0.999934	82.1773	72.0004	88.9109	67.1591	Ddx59	protein_coding	28.6137	0.187706	0.782634	0.239839	0.810455	NA	29.8904	23.1955	37.7123	23.6568	chr1	2953
ENSMUSG00000035842.10	277.24	-0.0077032	0.293872	-0.0262128	0.979088	0.999934	263.608	292.502	266.733	286.116	Ddx11	protein_coding	143.348	-0.0870861	0.384361	-0.226574	0.820755	0.999881	144.572	150.307	128.222	150.291	chr17	6627
ENSMUSG00000029389.17	334.164	-0.101121	0.275183	-0.367468	0.71327	0.999934	330.844	360.902	331.193	313.716	Ddx55	protein_coding	184.896	0.126201	0.356981	0.353524	0.723696	0.999881	155.552	199.481	203.646	180.905	chr5	5300
ENSMUSG00000045538.6	164.679	0.0571692	0.36578	0.156294	0.875801	0.999934	153.682	169.201	171.153	164.678	Ddx28	protein_coding	87.6194	-0.0736062	0.474167	-0.155233	0.876638	0.999881	90.8912	88.1427	75.4246	96.0189	chr8	2262
ENSMUSG00000026806.15	184.818	0.0541593	0.357553	0.151472	0.879603	0.999934	164.355	198.001	206.718	170.198	Ddx31	protein_coding	91.101	-0.201999	0.462988	-0.436294	0.662623	0.999881	94.5512	100.204	79.1958	90.4526	chr2	3534
ENSMUSG00000029504.5	170.719	-0.0605888	0.362528	-0.167129	0.867269	0.999934	169.691	178.201	182.267	152.718	Ddx51	protein_coding	132.824	0.0625478	0.403481	0.155021	0.876805	0.999881	134.202	124.328	116.908	155.857	chr5	5248
ENSMUSG00000015023.7	310.881	-0.254676	0.284113	-0.896391	0.370044	0.999934	335.113	340.202	307.854	260.357	Ddx19a	protein_coding	238.783	-0.156602	0.318887	-0.491089	0.623363	0.999881	240.343	261.645	199.875	253.267	chr8	2957
ENSMUSG00000027905.15	351.231	-0.184236	0.268749	-0.685531	0.493009	0.999934	368.197	378.902	336.75	321.076	Ddx20	protein_coding	209.128	0.0333104	0.332145	0.100289	0.920115	0.999881	209.233	204.12	219.988	203.171	chr3	4142
ENSMUSG00000057788.13	587.071	0.0852289	0.226187	0.376808	0.706317	0.999934	546.425	593.103	619.042	589.712	Ddx49	protein_coding	376.931	0.0948714	0.278063	0.341186	0.732963	0.999881	386.135	338.654	460.09	322.846	chr8	2928
ENSMUSG00000021494.9	561.818	-0.0699587	0.227316	-0.30776	0.758265	0.999934	583.779	567.003	560.138	536.353	Ddx41	protein_coding	360.063	-0.0786949	0.277011	-0.284086	0.776344	0.999881	387.355	352.571	360.781	339.545	chr13	2687
ENSMUSG00000001674.11	391.484	0.0477751	0.257543	0.185503	0.852834	0.999934	393.811	376.202	406.767	389.155	Ddx18	protein_coding	311.508	0.355334	0.294647	1.20596	0.227831	0.999881	271.454	272.779	307.984	393.817	chr1	2483
ENSMUSG00000030204.10	872.974	-0.000352426	0.201013	-0.00175325	0.998601	0.999934	874.067	870.305	926.896	820.629	Ddx47	protein_coding	440.987	0.0433392	0.262157	0.165317	0.868694	0.999881	448.356	420.302	437.463	457.829	chr6	6652
ENSMUSG00000053289.8	589.56	0.345259	0.224728	1.53634	0.124455	0.999934	550.694	486.003	729.069	592.472	Ddx10	protein_coding	296.829	0.0102823	0.29547	0.0347997	0.972239	0.999881	318.424	273.706	302.955	292.232	chr9	3128
ENSMUSG00000004393.10	511.26	-0.0966431	0.239794	-0.403026	0.686929	0.999934	478.122	580.503	497.901	488.514	Ddx56	protein_coding	341.116	-0.127052	0.282473	-0.449785	0.652866	0.999881	376.375	334.942	359.524	293.623	chr11	2533
ENSMUSG00000020677.7	637.926	0.00557492	0.218297	0.0255383	0.979626	0.999934	679.83	593.103	689.059	589.712	Ddx52	protein_coding	390.364	0.0909173	0.270609	0.335972	0.736892	0.999881	389.185	366.488	428.663	377.118	chr11	3332
ENSMUSG00000017999.16	651.751	0.123258	0.218434	0.564279	0.572564	0.999934	592.317	656.104	682.391	676.191	Ddx27	protein_coding	332.457	0.0163487	0.284635	0.0574373	0.954197	0.999881	345.874	315.458	333.125	335.371	chr2	4817
ENSMUSG00000033658.16	730.825	-0.0594831	0.210519	-0.282554	0.777518	0.999934	785.487	707.404	720.178	710.231	Ddx19b	protein_coding	400.37	-0.203093	0.277778	-0.731135	0.464697	0.999881	450.796	404.529	335.639	410.516	chr8	6742
ENSMUSG00000040296.15	663.614	-0.789551	0.268382	-2.94189	0.00326211	0.192078	812.168	829.805	323.413	689.071	Ddx58	protein_coding	704.05	-0.0696995	0.239145	-0.291453	0.770705	0.999881	708.219	727.41	597.111	783.459	chr4	7050
ENSMUSG00000020076.7	1664.71	-0.182811	0.173896	-1.05127	0.293137	0.999934	1724.66	1814.41	1619.29	1500.5	Ddx50	protein_coding	854.321	-0.137663	0.222837	-0.617775	0.536723	0.999881	884.511	905.551	802.015	825.206	chr10	10129
ENSMUSG00000003360.15	1177.72	0.15953	0.189652	0.84117	0.400253	0.999934	1083.25	1139.41	1328.11	1160.1	Ddx23	protein_coding	757.964	0.0572972	0.229564	0.249591	0.802904	0.999881	781.42	705.142	774.359	770.935	chr15	6229
ENSMUSG00000020705.6	1397.03	-0.213273	0.178419	-1.19535	0.23195	0.999934	1481.33	1518.31	1328.11	1260.38	Ddx42	protein_coding	819.843	-0.302177	0.224942	-1.34336	0.179157	0.999881	936.972	874.005	751.732	716.663	chr11	4228
ENSMUSG00000005481.18	1096.16	-0.0448526	0.19088	-0.234978	0.814226	0.999934	1062.97	1163.71	1109.16	1048.79	Ddx39	protein_coding	992.683	0.00315608	0.220027	0.0143441	0.988555	0.999881	969.913	1012.25	1053.43	935.141	chr8	5155
ENSMUSG00000021500.17	1278.99	-0.366971	0.181473	-2.02218	0.0431575	0.822641	1424.76	1456.21	1075.82	1159.18	Ddx46	protein_coding	979.702	-0.426243	0.219337	-1.94333	0.0519767	0.999881	1055.31	1186.68	741.675	935.141	chr13	7295
ENSMUSG00000041645.14	1278.57	-0.0473274	0.181364	-0.260953	0.794129	0.999934	1328.71	1270.81	1252.53	1262.22	Ddx24	protein_coding	810.45	0.28391	0.230417	1.23216	0.21789	0.999881	746.65	712.565	819.614	962.973	chr12	8242
ENSMUSG00000029599.13	1731.86	0.106703	0.173218	0.616005	0.537891	0.999934	1686.23	1643.41	1948.26	1649.54	Ddx54	protein_coding	1036.8	0.154255	0.21706	0.710653	0.477299	0.999881	1006.51	955.653	1050.92	1134.14	chr5	6128
ENSMUSG00000019432.15	2132.42	0.0343679	0.1637	0.209945	0.833711	0.999934	2061.9	2151.91	2100.52	2215.33	Ddx39b	protein_coding	1117.22	-0.0333632	0.212526	-0.156984	0.875258	0.999881	1196.23	1065.14	1140.17	1067.34	chr17	3783
ENSMUSG00000037149.10	2092.14	-0.0303138	0.164862	-0.183874	0.854113	0.999934	2115.26	2112.31	2009.39	2131.61	Ddx1	protein_coding	1294.08	0.00234303	0.207522	0.0112905	0.990992	0.999881	1277.97	1308.22	1309.87	1280.25	chr12	5080
ENSMUSG00000037921.15	2099.6	-1.09015	0.71979	-1.51454	0.129889	0.999934	3003.21	2531.71	820.203	2043.29	Ddx60	protein_coding	580.172	0.129676	0.266139	0.48725	0.626081	0.999881	581.948	517.723	501.573	719.446	chr8	8684
ENSMUSG00000020075.8	1862.26	0.0851444	0.172322	0.4941	0.621235	0.999934	1769.48	1841.41	2040.5	1797.66	Ddx21	protein_coding	1219.15	0.125282	0.215769	0.580632	0.561489	0.999881	1204.77	1124.52	1176.62	1370.71	chr10	5177
ENSMUSG00000032097.10	3392.27	-0.196586	0.154036	-1.27623	0.201873	0.999934	3365	3872.72	2847.37	3483.99	Ddx6	protein_coding	2888.36	-0.280075	0.194822	-1.4376	0.150548	0.999881	2989.04	3319.73	2238.85	3005.81	chr9	8035
ENSMUSG00000055065.7	6580.59	0.398641	0.144598	2.75689	0.00583536	0.281901	5462.12	5895.93	7370.71	7593.58	Ddx17	protein_coding	4563.6	0.676327	0.190112	3.55752	0.000374371	0.0982511	3270.25	3765.09	5786.32	5432.72	chr15	7643
ENSMUSG00000000787.12	7414.63	-0.241765	0.149563	-1.61647	0.105992	0.999934	8356.47	7710.34	6462.71	7128.99	Ddx3x	protein_coding	6387.44	-0.266279	0.181445	-1.46755	0.142227	0.999881	6754.01	7199.87	5827.81	5768.09	chrX	5277
ENSMUSG00000020719.14	11162.9	-1.0477	0.140564	-7.45353	9.08754e-14	7.85164e-11	15666	14435.2	7394.05	7156.59	Ddx5	protein_coding	6856.99	-1.08216	0.181425	-5.96476	2.44995e-09	3.82331e-06	9259.31	9366.33	4559.42	4242.92	chr11	5775
