# Supplementary material for: DDX5 promotes oncogene C3 and FABP1 expressions and drives intestinal inflammation and tumorigenesis
Source: Life Sci Alliance. 2020 Aug 18;3(10):e202000772. doi: 10.26508/lsa.202000772 (PMC7441524; doi:10.26508/lsa.202000772)
Supplement: Supplementary file 2 [file LSA-2020-00772_SdataF1.1.xlsx]

## Sheet: Fig_1A
	Small Intestine	Small Intestine	Small Intestine	Large Intestine	Large Intestine	Large Intestine
Ddx5	9259.31	9366.33		15666	14435.2
Ddx3x	6754.01	7199.87		8356.5	7710.3
Ddx17	3270.25	3765.09		5462.1	5895.9
Ddx6	2989.04	3319.73		3365	3872.7
Ddx1	1277.97	1308.22		2115.3	2112.3
Ddx21	1204.77	1124.52		1769.5	1841.4
Ddx39b	1196.23	1065.14		2061.9	2151.9
Ddx46	1055.31	1186.68		1424.8	1456.2
Ddx54	1006.51	955.653		1686.2	1643.4
Ddx39	969.913	1012.25		1063	1163.7
