# Supplementary material for: DDX5 promotes oncogene C3 and FABP1 expressions and drives intestinal inflammation and tumorigenesis
Source: Life Sci Alliance. 2020 Aug 18;3(10):e202000772. doi: 10.26508/lsa.202000772 (PMC7441524; doi:10.26508/lsa.202000772)
Supplement: Supplementary file 4 [file LSA-2020-00772_SdataF1.3.xlsx]

## Sheet: Fig_1E
NAME	PROBE	GENE SYMBOL	GENE_TITLE	RANK IN GENE LIST	RANK METRIC SCORE	RUNNING ES	CORE ENRICHMENT
row_0	NR1D1	null	null	70	2.89317	0.0100234	No
row_1	VAV2	null	null	96	2.4519	0.0197517	No
row_2	LRRC19	null	null	166	1.9348	0.0256574	No
row_3	APOB	null	null	171	1.90212	0.0337577	No
row_4	TNIP1	null	null	193	1.75949	0.0406288	No
row_5	CPN2	null	null	210	1.71122	0.0474705	No
row_6	NLRX1	null	null	234	1.64055	0.0537542	No
row_7	PRKACB	null	null	261	1.51016	0.0593649	No
row_8	IGKC	null	null	289	1.43617	0.064619	No
row_9	ACTG1	null	null	303	1.38886	0.0701713	No
row_10	HSP90AA1	null	null	327	1.33987	0.0751518	No
row_11	NLRP6	null	null	333	1.3283	0.0807292	No
row_12	MUC6	null	null	356	1.28191	0.0854944	No
row_13	EZR	null	null	381	1.22021	0.0899204	No
row_14	LGR4	null	null	397	1.19441	0.094558	No
row_15	MFHAS1	null	null	402	1.18246	0.0995391	No
row_16	CPN1	null	null	504	1.01652	0.100315	No
row_17	DENND1B	null	null	524	0.997598	0.103955	No
row_18	TLR1	null	null	525	0.996366	0.108274	No
row_19	CTSL	null	null	529	0.992798	0.112469	No
row_20	BAX	null	null	708	0.835727	0.109693	No
row_21	PAG1	null	null	713	0.833369	0.113162	No
row_22	RBM14	null	null	718	0.828019	0.116607	No
row_23	FOXP1	null	null	794	0.783699	0.117307	No
row_24	EP300	null	null	945	0.707569	0.114983	No
row_25	PIK3C3	null	null	1076	0.645944	0.11311	No
row_26	XIAP	null	null	1193	0.605554	0.111565	No
row_27	PLEKHA1	null	null	1227	0.593096	0.112949	No
row_28	MYO10	null	null	1232	0.592069	0.115372	No
row_29	RAB11FIP2	null	null	1273	0.579504	0.116446	No
row_30	ACTB	null	null	1324	0.566917	0.117106	No
row_31	PRKCD	null	null	1410	0.545824	0.116416	No
row_32	LRRC14	null	null	1431	0.541521	0.118044	No
row_33	SRC	null	null	1449	0.538414	0.119767	No
row_34	ARPC1B	null	null	1461	0.535537	0.121693	No
row_35	IRAK2	null	null	1576	0.509875	0.119805	No
row_36	PRNP	null	null	1592	0.504952	0.121455	No
row_37	ERBIN	null	null	1598	0.503772	0.123458	No
row_38	CTSS	null	null	1604	0.502381	0.125456	No
row_39	MAP3K1	null	null	1625	0.495819	0.126886	No
row_40	MAVS	null	null	1629	0.495506	0.128926	No
row_41	PHB	null	null	1704	0.482622	0.128358	No
row_42	HSP90AB1	null	null	1779	0.468547	0.127729	No
row_43	PLSCR1	null	null	1791	0.466149	0.129354	No
row_44	TIFA	null	null	1863	0.454993	0.128774	No
row_45	CNPY3	null	null	1870	0.453721	0.130525	No
row_46	CDC42	null	null	1872	0.453451	0.132454	No
row_47	TYRO3	null	null	1874	0.453009	0.134381	No
row_48	ZCCHC3	null	null	1877	0.452814	0.136272	No
row_49	HSPD1	null	null	1951	0.44172	0.135563	No
row_50	UBQLN1	null	null	1975	0.438074	0.136635	No
row_51	RAF1	null	null	2043	0.428098	0.136082	No
row_52	ARPC2	null	null	2064	0.42483	0.137205	No
row_53	CUL1	null	null	2209	0.403974	0.13378	No
row_54	SEC14L1	null	null	2234	0.400891	0.134655	No
row_55	LGALS3	null	null	2238	0.400147	0.136281	No
row_56	BIRC3	null	null	2305	0.392895	0.135612	No
row_57	IRF1	null	null	2378	0.384393	0.13469	No
row_58	TLR6	null	null	2395	0.382004	0.13577	No
row_59	SYK	null	null	2528	0.365381	0.13261	No
row_60	CFP	null	null	2610	0.356129	0.131242	No
row_61	CREBBP	null	null	2631	0.354252	0.132058	No
row_62	NFAM1	null	null	2727	0.345457	0.130141	No
row_63	PSMD12	null	null	2839	0.335917	0.127607	No
row_64	GPATCH3	null	null	2904	0.329539	0.126735	No
row_65	GRB2	null	null	2907	0.329436	0.128091	No
row_66	C4A	null	null	2917	0.328166	0.12919	No
row_67	BAG6	null	null	2940	0.326639	0.129815	No
row_68	MAPK3	null	null	2994	0.319983	0.129297	No
row_69	F2RL1	null	null	3106	0.31176	0.126658	No
row_70	DAB2IP	null	null	3243	0.299291	0.123067	No
row_71	DUSP22	null	null	3261	0.297988	0.123748	No
row_72	EIF2B4	null	null	3324	0.294129	0.122794	No
row_73	ITCH	null	null	3335	0.293427	0.123706	No
row_74	S100A1	null	null	3376	0.290314	0.123527	No
row_75	UBE2D3	null	null	3416	0.286806	0.123368	No
row_76	RAP1A	null	null	3431	0.285646	0.124103	No
row_77	RTN4	null	null	3461	0.28335	0.124289	No
row_78	MUC4	null	null	3463	0.283283	0.125481	No
row_79	PSMB3	null	null	3513	0.280232	0.124934	No
row_80	TKFC	null	null	3606	0.273118	0.122811	No
row_81	C5AR2	null	null	3710	0.27088	0.120283	No
row_82	MUC19	null	null	3734	0.27088	0.12063	No
row_83	TICAM1	null	null	3749	0.270028	0.121297	No
row_84	PSME3	null	null	3862	0.26207	0.118408	No
row_85	PSMD5	null	null	3911	0.259113	0.117806	No
row_86	PUM2	null	null	3914	0.25903	0.118856	No
row_87	BCAR1	null	null	3960	0.257451	0.118355	No
row_88	CD81	null	null	4138	0.24657	0.113062	No
row_89	SLC39A10	null	null	4168	0.24503	0.113081	No
row_90	CR1L	null	null	4173	0.244915	0.113999	No
row_91	UBE2N	null	null	4177	0.244466	0.114951	No
row_92	HSP90B1	null	null	4351	0.233003	0.109742	No
row_93	BAIAP2	null	null	4596	0.219559	0.101924	No
row_94	MASP2	null	null	4628	0.21794	0.101754	No
row_95	BRK1	null	null	4695	0.214733	0.100313	No
row_96	PSMC5	null	null	4710	0.214465	0.100739	No
row_97	S100A8	null	null	4757	0.213884	0.100013	No
row_98	MIR34A	null	null	4773	0.213884	0.100401	No
row_99	NR1H3	null	null	5074	0.206501	0.0905128	No
row_100	S100A14	null	null	5212	0.19787	0.0864462	No
row_101	SPG21	null	null	5453	0.186973	0.0786303	No
row_102	BLK	null	null	5594	0.182242	0.0743882	No
row_103	INAVA	null	null	5690	0.179066	0.0717497	No
row_104	MAPK1	null	null	5807	0.173025	0.0683303	No
row_105	MAP2K6	null	null	5872	0.170923	0.0667708	No
row_106	PSMC2	null	null	5873	0.170865	0.0675113	No
row_107	LSM14A	null	null	5926	0.168048	0.0663706	No
row_108	PIK3R1	null	null	5943	0.16755	0.0665217	No
row_109	FLOT1	null	null	5992	0.165489	0.0655137	No
row_110	MEF2C	null	null	6054	0.164669	0.0640349	No
row_111	ACTR3	null	null	6102	0.162639	0.0630505	No
row_112	PAK3	null	null	6180	0.158644	0.0609705	No
row_113	MUC13	null	null	6216	0.156956	0.0603928	No
row_114	RPS6KA5	null	null	6232	0.15633	0.0605312	No
row_115	CBFB	null	null	6609	0.15231	0.0476768	No
row_116	SARM1	null	null	6623	0.151901	0.0478679	No
row_117	IKBKG	null	null	6639	0.151618	0.0479859	No
row_118	EIF2B5	null	null	6680	0.150419	0.0472002	No
row_119	CRK	null	null	6754	0.146485	0.0452112	No
row_120	CFH	null	null	6799	0.144089	0.0442543	No
row_121	SPPL3	null	null	6874	0.139898	0.0422008	No
row_122	ACTR2	null	null	6936	0.137914	0.040606	No
row_123	PSMD4	null	null	7027	0.134074	0.0379523	No
row_124	CYFIP1	null	null	7067	0.132958	0.0371268	No
row_125	EIF2B3	null	null	7148	0.129567	0.0348129	No
row_126	PSMD10	null	null	7386	0.121035	0.0268191	No
row_127	TICAM2	null	null	7468	0.117403	0.0244166	No
row_128	PLCL2	null	null	7485	0.116803	0.0243477	No
row_129	PELI1	null	null	7526	0.115121	0.023409	No
row_130	RELA	null	null	7547	0.114013	0.0231842	No
row_131	PIK3R4	null	null	7575	0.112713	0.0227023	No
row_132	BTNL9	null	null	7613	0.111494	0.0218557	No
row_133	ARPC1A	null	null	7619	0.111302	0.0221583	No
row_134	GRAMD4	null	null	7670	0.110094	0.0208384	No
row_135	PDPK1	null	null	7765	0.106387	0.0179208	No
row_136	TAB1	null	null	7772	0.10624	0.0181656	No
row_137	ARPC5	null	null	7783	0.105887	0.0182651	No
row_138	COLEC12	null	null	7871	0.105768	0.0155965	No
row_139	CR2	null	null	8067	0.103323	0.00903551	No
row_140	S100A9	null	null	8156	0.103323	0.00632037	No
row_141	SCIMP	null	null	8444	0.103323	-0.0035474	No
row_142	ACOD1	null	null	8574	0.103323	-0.0077362	No
row_143	PSMA8	null	null	8670	0.103323	-0.0107029	No
row_144	IGHG3	null	null	9491	0.103145	-0.039729	No
row_145	IGHV1-69	null	null	9498	0.103145	-0.0394976	No
row_146	IGLC2	null	null	9634	0.103145	-0.0439028	No
row_147	FPR2	null	null	9657	0.103145	-0.0442465	No
row_148	PRKDC	null	null	10064	0.0931689	-0.0584355	No
row_149	WASF2	null	null	10140	0.0902438	-0.0607401	No
row_150	C1QBP	null	null	10254	0.086194	-0.064428	No
row_151	PSMC4	null	null	10264	0.086002	-0.0643787	No
row_152	ELF1	null	null	10292	0.0850961	-0.0649804	No
row_153	NCK1	null	null	10357	0.0824995	-0.0669232	No
row_154	UBB	null	null	10463	0.07942	-0.0703529	No
row_155	RAC1	null	null	10490	0.0784979	-0.0709472	No
row_156	PUM1	null	null	10519	0.0776856	-0.0716169	No
row_157	PSMB1	null	null	10538	0.0767973	-0.071931	No
row_158	DOCK1	null	null	10658	0.0743389	-0.075886	No
row_159	NCKAP1	null	null	10659	0.0743131	-0.075564	No
row_160	MUC2	null	null	10677	0.0737537	-0.0758553	No
row_161	CLEC7A	null	null	10823	0.0711122	-0.0807588	No
row_162	PSMD9	null	null	10889	0.0692083	-0.0827951	No
row_163	PSMD6	null	null	10957	0.0676402	-0.0849101	No
row_164	MUC16	null	null	10997	0.0657183	-0.0860271	No
row_165	MS4A1	null	null	11020	0.0652171	-0.0865352	No
row_166	PSMD2	null	null	11118	0.0618181	-0.0897537	No
row_167	ERMAP	null	null	11299	0.0572264	-0.0959754	No
row_168	BCL2	null	null	11431	0.0537719	-0.100451	No
row_169	PIK3CA	null	null	11471	0.0530502	-0.101623	No
row_170	PSMA3	null	null	11501	0.0520585	-0.102439	No
row_171	CMTM3	null	null	11503	0.0520436	-0.10225	No
row_172	CTSB	null	null	11656	0.0467033	-0.107511	No
row_173	NLRC4	null	null	11711	0.0450391	-0.109256	No
row_174	PAX5	null	null	11807	0.0442718	-0.112479	No
row_175	SLC46A2	null	null	11962	0.0426424	-0.117829	No
row_176	UBA52	null	null	12014	0.0421684	-0.11948	No
row_177	GPLD1	null	null	12151	0.0383886	-0.124202	No
row_178	ELMO2	null	null	12255	0.0355628	-0.127749	No
row_179	AIM2	null	null	12257	0.0354787	-0.127632	No
row_180	BIRC2	null	null	12300	0.0346934	-0.128991	No
row_181	PSMB4	null	null	12304	0.0344731	-0.128949	No
row_182	IRF3	null	null	12414	0.0314265	-0.132731	No
row_183	PSMB5	null	null	12424	0.0309971	-0.13292	No
row_184	NFKB1	null	null	12466	0.029865	-0.134264	No
row_185	RIPK1	null	null	12485	0.0295875	-0.134783	No
row_186	PSMA1	null	null	12505	0.0291107	-0.13534	No
row_187	PSMA7	null	null	12526	0.0285954	-0.135935	No
row_188	NFKBID	null	null	12528	0.0285184	-0.135847	No
row_189	CACTIN	null	null	12553	0.0278143	-0.136589	No
row_190	MUC3A	null	null	12608	0.0267109	-0.138414	No
row_191	PRKCE	null	null	12680	0.0244636	-0.14086	No
row_192	PSMD11	null	null	12688	0.0240959	-0.141007	No
row_193	ARPC4	null	null	12989	0.0144214	-0.151728	No
row_194	PTPRJ	null	null	13009	0.0133333	-0.152353	No
row_195	MAP3K7	null	null	13015	0.0131946	-0.152475	No
row_196	CD19	null	null	13610	0.00324942	-0.173811	No
row_197	FOXP3	null	null	13694	0.00324942	-0.17678	No
row_198	CARD9	null	null	13706	0.00319386	-0.177162	No
row_199	ICAM2	null	null	13861	0.00316413	-0.182683	No
row_200	CCR7	null	null	14246	0.00313465	-0.196472	No
row_201	CD300A	null	null	14248	0.00313465	-0.196494	No
row_202	IGLC3	null	null	14282	0.00313465	-0.197667	No
row_203	PQBP1	null	null	14334	0.00288784	-0.199487	No
row_204	TNFRSF21	null	null	14367	0.00210773	-0.200628	No
row_205	GCSAM	null	null	14376	0.0017537	-0.200908	No
row_206	WIPF2	null	null	14507	-0.00239824	-0.20557	No
row_207	C9	null	null	14508	-0.00240999	-0.20556	No
row_208	LAT2	null	null	14510	-0.00243389	-0.205585	No
row_209	CASP8	null	null	14528	-0.0032029	-0.206182	No
row_210	WDFY1	null	null	14550	-0.00361659	-0.206922	No
row_211	NCKIPSD	null	null	14559	-0.00372446	-0.207193	No
row_212	PSMA2	null	null	14631	-0.00597242	-0.209719	No
row_213	C1RL	null	null	14679	-0.00780931	-0.211374	No
row_214	PAK1	null	null	14715	-0.00893262	-0.212594	No
row_215	UFD1	null	null	14735	-0.00945995	-0.213236	No
row_216	STOML2	null	null	14876	-0.0140465	-0.218207	No
row_217	NFKBIL1	null	null	15004	-0.0170751	-0.222698	No
row_218	WASL	null	null	15015	-0.0174107	-0.222981	No
row_219	LGMN	null	null	15066	-0.0190554	-0.224696	No
row_220	NOP53	null	null	15084	-0.0195425	-0.225222	No
row_221	PSMB7	null	null	15110	-0.0201097	-0.226034	No
row_222	PSMC6	null	null	15297	-0.0252808	-0.23261	No
row_223	XRCC5	null	null	15329	-0.02618	-0.23361	No
row_224	FADD	null	null	15448	-0.0288125	-0.237727	No
row_225	PSME4	null	null	15483	-0.0299255	-0.238819	No
row_226	ABI1	null	null	15526	-0.0304833	-0.240197	No
row_227	EPG5	null	null	15653	-0.0339389	-0.244578	No
row_228	SFPQ	null	null	15682	-0.0347509	-0.245434	No
row_229	CMKLR1	null	null	15729	-0.0356413	-0.246933	No
row_230	COLEC11	null	null	15746	-0.0356413	-0.247354	No
row_231	IGLC1	null	null	15896	-0.037295	-0.252547	No
row_232	PSPC1	null	null	16201	-0.0450512	-0.263279	No
row_233	PLD2	null	null	16217	-0.045602	-0.26362	No
row_234	THEMIS2	null	null	16333	-0.048061	-0.267545	No
row_235	PSMA6	null	null	16359	-0.0481661	-0.268235	No
row_236	PSMC1	null	null	16361	-0.0483056	-0.268062	No
row_237	HRAS	null	null	16549	-0.0541934	-0.274548	No
row_238	BCL10	null	null	16558	-0.0546272	-0.274599	No
row_239	NPLOC4	null	null	16595	-0.0561633	-0.275649	No
row_240	PSMD8	null	null	16614	-0.0567391	-0.27605	No
row_241	TIRAP	null	null	16668	-0.0586936	-0.277701	No
row_242	PVRIG	null	null	16764	-0.0609761	-0.280851	No
row_243	CD46	null	null	16994	-0.0658684	-0.288797	No
row_244	LBP	null	null	17033	-0.0664462	-0.289875	No
row_245	MUC1	null	null	17093	-0.0678435	-0.291701	No
row_246	STK11	null	null	17106	-0.0686158	-0.291835	No
row_247	UBE2V1	null	null	17217	-0.0723821	-0.295475	No
row_248	MAPKAPK2	null	null	17231	-0.0727383	-0.295627	No
row_249	MUC20	null	null	17294	-0.0750145	-0.29753	No
row_250	SUSD4	null	null	17350	-0.0769491	-0.299174	No
row_251	CTSK	null	null	17376	-0.0783447	-0.299733	No
row_252	PTPN6	null	null	17439	-0.0801578	-0.301614	No
row_253	ABL1	null	null	17444	-0.0803118	-0.301409	No
row_254	TAB3	null	null	17491	-0.081756	-0.302708	No
row_255	UBC	null	null	17556	-0.0838513	-0.304645	No
row_256	RELB	null	null	17590	-0.084908	-0.305464	No
row_257	RNF125	null	null	17598	-0.0851928	-0.305346	No
row_258	PLCG1	null	null	17656	-0.0874685	-0.307015	No
row_259	PSMD1	null	null	17663	-0.0876265	-0.306851	No
row_260	PSMD14	null	null	17679	-0.0878016	-0.30701	No
row_261	RPS6KA3	null	null	17798	-0.090721	-0.310858	No
row_262	C1QC	null	null	17809	-0.0911305	-0.310823	No
row_263	LTF	null	null	17859	-0.0928398	-0.312181	No
row_264	PSMD13	null	null	17890	-0.0940413	-0.312852	No
row_265	FGA	null	null	18122	-0.0955027	-0.320741	No
row_266	CD79A	null	null	18385	-0.0955027	-0.329744	No
row_267	BTNL10	null	null	18688	-0.0955027	-0.340185	No
row_268	IGHE	null	null	18776	-0.0955027	-0.342898	No
row_269	IGHD	null	null	18777	-0.0955027	-0.342484	No
row_270	IGHV2-5	null	null	18778	-0.0955027	-0.34207	No
row_271	COLEC10	null	null	18916	-0.0955027	-0.34658	No
row_272	CACNA1F	null	null	19074	-0.0955027	-0.351809	No
row_273	TLR7	null	null	19114	-0.0955027	-0.352797	No
row_274	RAB7B	null	null	19147	-0.0956798	-0.353533	No
row_275	CLEC4E	null	null	19375	-0.0956798	-0.361277	No
row_276	CD4	null	null	19376	-0.0956798	-0.360862	No
row_277	PLPP4	null	null	19433	-0.0956798	-0.36246	No
row_278	TRAV19	null	null	19704	-0.0956798	-0.37175	No
row_279	KRT1	null	null	20092	-0.0977427	-0.385236	No
row_280	PSMB6	null	null	20120	-0.0980062	-0.385782	No
row_281	RPS3	null	null	20122	-0.0980527	-0.385393	No
row_282	VTCN1	null	null	20135	-0.0984545	-0.385398	No
row_283	TAB2	null	null	20196	-0.100983	-0.387117	No
row_284	F2	null	null	20240	-0.103335	-0.388214	No
row_285	GPS2	null	null	20322	-0.106672	-0.390663	No
row_286	RBCK1	null	null	20325	-0.10675	-0.390273	No
row_287	ARPC3	null	null	20354	-0.10795	-0.390811	No
row_288	NFKBIA	null	null	20360	-0.108179	-0.390522	No
row_289	OTULIN	null	null	20361	-0.108336	-0.390052	No
row_290	UBE2D1	null	null	20390	-0.109441	-0.390584	No
row_291	PHPT1	null	null	20395	-0.109687	-0.390253	No
row_292	VAV3	null	null	20396	-0.109724	-0.389777	No
row_293	PSMB2	null	null	20478	-0.11259	-0.392201	No
row_294	CD79B	null	null	20544	-0.113988	-0.394043	No
row_295	FCER1G	null	null	20614	-0.116751	-0.396017	No
row_296	PJA2	null	null	20683	-0.118707	-0.397946	No
row_297	BTN1A1	null	null	20727	-0.120396	-0.39897	No
row_298	IRAK3	null	null	20735	-0.12062	-0.398699	No
row_299	PTPN2	null	null	20758	-0.121521	-0.398963	No
row_300	IGHG1	null	null	20768	-0.121623	-0.398759	No
row_301	CYLD	null	null	20835	-0.124277	-0.400593	No
row_302	TNIP2	null	null	20863	-0.125063	-0.401021	No
row_303	LIMK1	null	null	20952	-0.12885	-0.403626	No
row_304	IGHM	null	null	20988	-0.130426	-0.404319	No
row_305	RNF31	null	null	21018	-0.131706	-0.40479	No
row_306	TANK	null	null	21063	-0.134048	-0.405791	No
row_307	PSMF1	null	null	21077	-0.134909	-0.405673	No
row_308	C7	null	null	21098	-0.135938	-0.405803	No
row_309	LY96	null	null	21144	-0.137935	-0.406822	No
row_310	XRCC6	null	null	21192	-0.139296	-0.407908	No
row_311	PDE4D	null	null	21325	-0.144027	-0.412028	No
row_312	CRKL	null	null	21349	-0.145043	-0.412226	No
row_313	CD22	null	null	21437	-0.146474	-0.414718	No
row_314	BTN2A2	null	null	21611	-0.146752	-0.420301	No
row_315	NR4A3	null	null	21652	-0.147138	-0.421101	No
row_316	CFB	null	null	21722	-0.149996	-0.42293	No
row_317	NFATC2	null	null	21777	-0.151699	-0.424214	No
row_318	TLR8	null	null	21863	-0.153855	-0.426602	No
row_319	PAWR	null	null	21899	-0.155745	-0.427185	No
row_320	PRKACA	null	null	22011	-0.160186	-0.430481	No
row_321	SERPING1	null	null	22063	-0.162868	-0.431608	No
row_322	PYCARD	null	null	22138	-0.165852	-0.433549	No
row_323	OTUD4	null	null	22196	-0.168957	-0.434865	No
row_324	MYO1G	null	null	22198	-0.169018	-0.434169	No
row_325	BTK	null	null	22401	-0.175939	-0.440666	No
row_326	PSEN1	null	null	22433	-0.177946	-0.441009	No
row_327	MYH2	null	null	22465	-0.178695	-0.441349	No
row_328	PSMD3	null	null	22514	-0.179993	-0.442294	No
row_329	LIME1	null	null	22530	-0.180876	-0.442049	No
row_330	FBXW11	null	null	22585	-0.183687	-0.443194	No
row_331	C4B	null	null	22593	-0.184161	-0.442648	No
row_332	MAPKAPK3	null	null	22605	-0.184811	-0.442242	No
row_333	STAP1	null	null	22689	-0.189877	-0.444402	No
row_334	CAV1	null	null	22756	-0.19351	-0.445936	No
row_335	FYB2	null	null	22799	-0.195012	-0.4466	No
row_336	CACNB3	null	null	22801	-0.195072	-0.445791	No
row_337	IL1B	null	null	22887	-0.199257	-0.447982	No
row_338	KCNN4	null	null	22924	-0.200986	-0.448405	No
row_339	NFKBIZ	null	null	22926	-0.201111	-0.447569	No
row_340	HMGB1	null	null	22947	-0.202278	-0.447412	No
row_341	TRIL	null	null	23061	-0.204758	-0.450586	No
row_342	PRAM1	null	null	23162	-0.204758	-0.453292	No
row_343	TRIM15	null	null	23205	-0.205622	-0.453911	No
row_344	PIK3CB	null	null	23239	-0.207533	-0.454197	No
row_345	APPL2	null	null	23263	-0.208283	-0.454121	No
row_346	NONO	null	null	23294	-0.210596	-0.454287	No
row_347	FCGR2B	null	null	23307	-0.211194	-0.453803	No
row_348	PSMC3	null	null	23357	-0.213462	-0.454639	No
row_349	DUSP3	null	null	23518	-0.223732	-0.45942	No
row_350	MYO1C	null	null	23593	-0.229376	-0.461086	No
row_351	CPB2	null	null	23602	-0.229741	-0.460378	No
row_352	PSMA4	null	null	23641	-0.231885	-0.460738	No
row_353	PSMD7	null	null	23656	-0.232589	-0.460233	No
row_354	SIN3A	null	null	23795	-0.240026	-0.464153	No
row_355	ANKRD17	null	null	23830	-0.241027	-0.464331	No
row_356	NR1H4	null	null	23832	-0.241167	-0.463321	No
row_357	HAVCR2	null	null	23861	-0.24347	-0.463272	No
row_358	RFTN1	null	null	23872	-0.243933	-0.462575	No
row_359	RC3H2	null	null	24391	-0.27022	-0.480022	No
row_360	CD38	null	null	24404	-0.27105	-0.479278	No
row_361	EIF2B2	null	null	24413	-0.271776	-0.478388	No
row_362	NOD1	null	null	24419	-0.272155	-0.477388	No
row_363	EIF2B1	null	null	24472	-0.276198	-0.47806	No
row_364	SH2B2	null	null	24475	-0.276352	-0.476934	No
row_365	KRAS	null	null	24643	-0.291382	-0.481674	No
row_366	TRIM5	null	null	24727	-0.299424	-0.483359	No
row_367	WIPF1	null	null	24753	-0.301333	-0.482952	No
row_368	TEC	null	null	24825	-0.305411	-0.48418	No
row_369	PRKCB	null	null	24844	-0.308085	-0.483492	No
row_370	CD36	null	null	24900	-0.313183	-0.484111	No
row_371	IRF4	null	null	24909	-0.313183	-0.483041	No
row_372	PRKD2	null	null	24941	-0.315521	-0.482788	No
row_373	NRAS	null	null	24997	-0.319306	-0.483381	No
row_374	TXK	null	null	25000	-0.319421	-0.482069	No
row_375	RAPGEF1	null	null	25012	-0.32039	-0.481075	No
row_376	CSK	null	null	25056	-0.324593	-0.481214	No
row_377	PAK2	null	null	25096	-0.328952	-0.48119	No
row_378	C8G	null	null	25183	-0.337134	-0.48282	No
row_379	CFI	null	null	25222	-0.340721	-0.482709	No
row_380	PSME2	null	null	25272	-0.345017	-0.482975	No
row_381	MYD88	null	null	25298	-0.347788	-0.482366	No
row_382	TLR5	null	null	25371	-0.355922	-0.483411	No
row_383	MUC5B	null	null	25488	-0.369355	-0.48598	Yes
row_384	PSMA5	null	null	25512	-0.371681	-0.485196	Yes
row_385	TRDC	null	null	25513	-0.371948	-0.483584	Yes
row_386	WIPF3	null	null	25556	-0.37545	-0.483466	Yes
row_387	GATA3	null	null	25595	-0.379676	-0.483186	Yes
row_388	BTNL2	null	null	25599	-0.380276	-0.481646	Yes
row_389	PLA2G6	null	null	25640	-0.385516	-0.481413	Yes
row_390	UBASH3A	null	null	25672	-0.388863	-0.480841	Yes
row_391	CYFIP2	null	null	25676	-0.389232	-0.479262	Yes
row_392	TBK1	null	null	25682	-0.389679	-0.477753	Yes
row_393	RGCC	null	null	25702	-0.393332	-0.476731	Yes
row_394	RC3H1	null	null	25711	-0.39424	-0.47531	Yes
row_395	WNK1	null	null	25722	-0.3959	-0.473954	Yes
row_396	C2	null	null	25766	-0.403207	-0.473752	Yes
row_397	TRAF3	null	null	25771	-0.404012	-0.472144	Yes
row_398	YES1	null	null	25786	-0.406541	-0.470886	Yes
row_399	RAB29	null	null	25836	-0.412094	-0.470861	Yes
row_400	ELF2	null	null	25862	-0.414351	-0.469963	Yes
row_401	PRKCQ	null	null	25973	-0.428207	-0.472061	Yes
row_402	ELMO1	null	null	26002	-0.433325	-0.471189	Yes
row_403	C1QA	null	null	26026	-0.436136	-0.470126	Yes
row_404	HEXIM1	null	null	26055	-0.439515	-0.469227	Yes
row_405	SLA2	null	null	26102	-0.447211	-0.468942	Yes
row_406	KLRK1	null	null	26135	-0.450146	-0.468142	Yes
row_407	TRAF6	null	null	26138	-0.45052	-0.466261	Yes
row_408	THEMIS	null	null	26154	-0.453815	-0.464833	Yes
row_409	PTK2	null	null	26178	-0.457351	-0.463678	Yes
row_410	KLHL6	null	null	26357	-0.489769	-0.467953	Yes
row_411	IRF7	null	null	26374	-0.491787	-0.466396	Yes
row_412	MALT1	null	null	26376	-0.492189	-0.464299	Yes
row_413	TRBC1	null	null	26385	-0.493027	-0.46245	Yes
row_414	INPP5D	null	null	26399	-0.495323	-0.46077	Yes
row_415	RPS27A	null	null	26450	-0.505617	-0.460376	Yes
row_416	C1QB	null	null	26467	-0.510917	-0.458736	Yes
row_417	PIK3R2	null	null	26490	-0.516319	-0.457289	Yes
row_418	CARD11	null	null	26505	-0.519046	-0.455543	Yes
row_419	RIOK3	null	null	26532	-0.525733	-0.454199	Yes
row_420	LPXN	null	null	26559	-0.53228	-0.452826	Yes
row_421	TLR4	null	null	26573	-0.535863	-0.450971	Yes
row_422	LYN	null	null	26609	-0.546105	-0.449862	Yes
row_423	FGR	null	null	26635	-0.550251	-0.448376	Yes
row_424	ARRB2	null	null	26654	-0.55688	-0.446609	Yes
row_425	IKBKB	null	null	26674	-0.559554	-0.444867	Yes
row_426	ITGB2	null	null	26710	-0.568067	-0.443663	Yes
row_427	CD160	null	null	26716	-0.570221	-0.441371	Yes
row_428	TESPA1	null	null	26720	-0.571431	-0.439002	Yes
row_429	UNC93B1	null	null	26778	-0.586355	-0.43851	Yes
row_430	WAS	null	null	26868	-0.608398	-0.439072	Yes
row_431	CD3E	null	null	26872	-0.609961	-0.436536	Yes
row_432	TNFAIP3	null	null	26916	-0.625274	-0.435372	Yes
row_433	BTRC	null	null	26960	-0.636364	-0.434159	Yes
row_434	RUNX1	null	null	26981	-0.641142	-0.432099	Yes
row_435	CTLA4	null	null	26992	-0.644471	-0.429665	Yes
row_436	CYBA	null	null	27001	-0.648252	-0.427143	Yes
row_437	FYN	null	null	27006	-0.649287	-0.424473	Yes
row_438	CD276	null	null	27021	-0.656928	-0.422129	Yes
row_439	PGLYRP2	null	null	27084	-0.67461	-0.421433	Yes
row_440	PDE4B	null	null	27094	-0.67805	-0.418818	Yes
row_441	CHUK	null	null	27101	-0.680251	-0.416085	Yes
row_442	ESR1	null	null	27143	-0.695749	-0.414544	Yes
row_443	PRKCH	null	null	27149	-0.699038	-0.411694	Yes
row_444	REG3G	null	null	27217	-0.722477	-0.41097	Yes
row_445	PROS1	null	null	27273	-0.751856	-0.409689	Yes
row_446	CD28	null	null	27278	-0.75627	-0.406555	Yes
row_447	ITGAM	null	null	27280	-0.756794	-0.40331	Yes
row_448	IFIH1	null	null	27291	-0.763305	-0.400362	Yes
row_449	APPL1	null	null	27349	-0.789686	-0.398988	Yes
row_450	CD14	null	null	27363	-0.796738	-0.396002	Yes
row_451	CD226	null	null	27402	-0.823902	-0.393797	Yes
row_452	PTPN22	null	null	27404	-0.824569	-0.390259	Yes
row_453	TSPAN6	null	null	27411	-0.82754	-0.386888	Yes
row_454	PTPRS	null	null	27450	-0.851039	-0.384565	Yes
row_455	CLU	null	null	27461	-0.85453	-0.381221	Yes
row_456	CD3G	null	null	27495	-0.869911	-0.378637	Yes
row_457	LAT	null	null	27504	-0.878002	-0.375119	Yes
row_458	LCP2	null	null	27509	-0.881231	-0.371443	Yes
row_459	DDX60	null	null	27515	-0.886429	-0.367781	Yes
row_460	TRAC	null	null	27518	-0.888689	-0.364001	Yes
row_461	MATR3	null	null	27532	-0.899977	-0.360568	Yes
row_462	ZAP70	null	null	27562	-0.915083	-0.357644	Yes
row_463	ADA	null	null	27570	-0.924537	-0.353889	Yes
row_464	TLR3	null	null	27583	-0.938198	-0.350254	Yes
row_465	PIK3AP1	null	null	27616	-0.95843	-0.34725	Yes
row_466	RIPK2	null	null	27635	-0.971177	-0.343688	Yes
row_467	PSME1	null	null	27648	-0.983161	-0.339858	Yes
row_468	CD247	null	null	27663	-0.995969	-0.336044	Yes
row_469	CEACAM1	null	null	27675	-1.00531	-0.332082	Yes
row_470	IRAK1	null	null	27686	-1.01117	-0.328059	Yes
row_471	LAX1	null	null	27691	-1.01844	-0.323789	Yes
row_472	SKAP1	null	null	27695	-1.02782	-0.319442	Yes
row_473	HSPA1B	null	null	27713	-1.04692	-0.315516	Yes
row_474	TLR2	null	null	27715	-1.04895	-0.311005	Yes
row_475	ITK	null	null	27731	-1.06788	-0.306916	Yes
row_476	CD3D	null	null	27732	-1.06793	-0.302287	Yes
row_477	THY1	null	null	27734	-1.06933	-0.297689	Yes
row_478	LCK	null	null	27763	-1.09548	-0.293947	Yes
row_479	IKBKE	null	null	27786	-1.12762	-0.289851	Yes
row_480	TRBC2	null	null	27807	-1.16177	-0.285534	Yes
row_481	GRAP2	null	null	27865	-1.24001	-0.282209	Yes
row_482	DMBT1	null	null	27867	-1.24548	-0.276846	Yes
row_483	PSMB10	null	null	27916	-1.32881	-0.272812	Yes
row_484	TRAT1	null	null	27929	-1.34699	-0.267406	Yes
row_485	NCKAP1L	null	null	27935	-1.36306	-0.261678	Yes
row_486	SMPDL3B	null	null	27960	-1.43002	-0.256342	Yes
row_487	CD300LF	null	null	27984	-1.4754	-0.250774	Yes
row_488	RSAD2	null	null	28010	-1.53763	-0.245009	Yes
row_489	ALPK1	null	null	28013	-1.53913	-0.23841	Yes
row_490	PIK3CD	null	null	28015	-1.54032	-0.23177	Yes
row_491	CD47	null	null	28024	-1.56427	-0.225277	Yes
row_492	NOD2	null	null	28034	-1.5817	-0.218746	Yes
row_493	NECTIN2	null	null	28046	-1.60916	-0.212167	Yes
row_494	PLCG2	null	null	28092	-1.78849	-0.206033	Yes
row_495	DHX58	null	null	28104	-1.85001	-0.19841	Yes
row_496	FFAR2	null	null	28122	-1.92615	-0.190673	Yes
row_497	PGLYRP1	null	null	28174	-2.24647	-0.182769	Yes
row_498	PSMB9	null	null	28202	-2.479	-0.172995	Yes
row_499	DDX58	null	null	28204	-2.4865	-0.162254	Yes
row_500	VAV1	null	null	28216	-2.63245	-0.15124	Yes
row_501	HCK	null	null	28221	-2.65894	-0.13986	Yes
row_502	CD55	null	null	28231	-2.78823	-0.128099	Yes
row_503	GFI1	null	null	28234	-2.81894	-0.115953	Yes
row_504	ZC3H12A	null	null	28254	-3.14596	-0.103001	Yes
row_505	HSPA1A	null	null	28281	-3.99667	-0.086613	Yes
row_506	TNIP3	null	null	28284	-4.05284	-0.0691192	Yes
row_507	PTPRC	null	null	28297	-4.78052	-0.0488311	Yes
row_508	PSMB8	null	null	28303	-5.70176	-0.0242985	Yes
row_509	C3	null	null	28305	-5.83025	0.000934752	Yes
