# Supplementary material for: DDX5 promotes oncogene C3 and FABP1 expressions and drives intestinal inflammation and tumorigenesis
Source: Life Sci Alliance. 2020 Aug 18;3(10):e202000772. doi: 10.26508/lsa.202000772 (PMC7441524; doi:10.26508/lsa.202000772)
Supplement: Supplementary file 5 [file LSA-2020-00772_SdataF1.4.xlsx]

## Sheet: Fig 1F
	WT(n=7)	WT(n=7)	WT(n=7)	WT(n=7)	WT(n=7)	WT(n=7)	WT(n=7)	WT(n=7)	WT(n=7)	WT(n=7)	WT(n=7)	Het (n=6)	Het (n=6)	Het (n=6)	Het (n=6)	Het (n=6)	Het (n=6)	Het (n=6)	Het (n=6)	Het (n=6)	Het (n=6)	Het (n=6)	EpKO (n=9)	EpKO (n=9)	EpKO (n=9)	EpKO (n=9)	EpKO (n=9)	EpKO (n=9)	EpKO (n=9)	EpKO (n=9)	EpKO (n=9)	EpKO (n=9)	EpKO (n=9)
0	100	100	100		100	100	100	100*	100			100	100	100	100		100	100					100	100	100		100	100	100	100*	100	100	100
4	103	101	103		101.5	98.5	102.3	103.8*	102			104	103	104	102		106.9	101					100	102	103		100.4	104.1	103.8	104*	101	102.5	103.535
5	104	102	102		101.5	97.3	101.2	104.9*	99.5			108	104	105	102		104.2	99.5					98	103	103		95.5	101.1	101.6	97.5*	101.5	100.5	100
6	103	99	98		97.7	93.5	98.8	104.9*	93.9			106	104	102	102		101.6	99.5					91	101	99		93.5	95.9	97.3	84.7*	102	96.5	98.9899
7	96	94	95		95.4	88.2	92.7	103.3*	87.2			102	98	100	98		98.4	98.5					91	100	98		95.1	91.1	97.3	74.3*	100.5	94.1	98.9899
8	96	88	90		90.8	84.4	85.7	103.3*	87.2			100	97	96	97		96.8	95.9					88	96	96		93.9	84.1	97.3	74.3*	97	95.5	97.9798
9	92	82	84		90.5	83.7	81.1	101.6*	84.2			96	92	90	93		96.3	94.9					84	92	94		93.5	83.8	96.2		96.4	97	97.9798
10					90.5	82.9	78.8	101.1*	80.1								95.2	93.3					94.7	83	88.5		95	83	88		97	100	99
11	95	81	79		92.4	86.3	76.1	104.4*	84.2			96	95	90	100		102.6	100.5					87	91	104		99.2	83	93.4		99.5	103	104.546
12	95	86	80		97.7	89.4	74.1	106*	86.7			100	100	93	102		106.9	104.6					90	94	105		101.6	88.2	100		104.1	104.5	106.061
13	99	91	83		98.5	93.9	75.3	105.5*	87.2			100	100	93	105		106.9	101.5					92	97	105		102.8	90.4	101.1		103.6	105.4	105.05
14	100	90	87		99	97	75	105*	87			102	99	97	102		106	99					91	95	105		104	91	103		101	104	106
15					100	97	78	109*	90								110	103									102	95	105		104	107	108
