# Supplementary material for: DDX5 promotes oncogene C3 and FABP1 expressions and drives intestinal inflammation and tumorigenesis
Source: Life Sci Alliance. 2020 Aug 18;3(10):e202000772. doi: 10.26508/lsa.202000772 (PMC7441524; doi:10.26508/lsa.202000772)
Supplement: Supplementary file 6 [file LSA-2020-00772_TableS2.xlsx]

## Sheet: log2FC0.5pV0.05ProtCod
Table S2. RNAseq normalized read counts of DDX5-dependent genes in the colonic intestinal epithelial cells (IECs). DDX5-dependency is defined as log2 (fold changes: DDX5ΔIEC over WTIEC) ≥0.5 or ≤−0.5 and P-value < 0.05.
	baseMean	log2FoldChange	lfcSE	stat	pvalue	padj	WT_1739_Colon_normalized	WT_1743_Colon_normalized	KO_1740_Colon_normalized	KO_1741_Colon_normalized	genename	genetype	chrom	length
ENSMUSG00000024670.16	8.01035	-6.42705	2.13992	-3.00342	0.00266968	NA	14.9413	17.1001	0	0	Cd6	protein_coding	chr19	3404
ENSMUSG00000033847.15	2994.8	-4.96369	1.24866	-3.97522	7.03149e-05	0.0115352	4901.82	6425.14	53.3465	598.912	Pla2g4c	protein_coding	chr7	3747
ENSMUSG00000051497.15	11.2281	-4.71807	1.69176	-2.78886	0.00528943	NA	10.6724	32.4002	0	1.83998	Kcnj16	protein_coding	chr11	3936
ENSMUSG00000038179.13	6.53	-4.70108	2.13248	-2.20452	0.027488	NA	16.0086	9.00005	1.11139	0	Slamf7	protein_coding	chr1	4577
ENSMUSG00000022899.9	120.529	-4.21288	0.58978	-7.14313	9.1226e-13	6.95464e-10	419.424	35.1002	26.6733	0.919988	Slc15a2	protein_coding	chr16	7361
ENSMUSG00000062939.11	8.27119	-4.17533	1.87672	-2.2248	0.0260946	NA	21.3447	9.90006	0	1.83998	Stat4	protein_coding	chr1	3872
ENSMUSG00000050961.4	9.69993	-4.14409	1.739	-2.38304	0.0171705	NA	11.7396	24.3001	0	2.75996	AY358078	protein_coding	chr14	1461
ENSMUSG00000078815.8	6.54104	-4.01551	2.04387	-1.96466	0.0494531	NA	14.9413	9.00005	2.22277	0	Cacng6	protein_coding	chr7	1977
ENSMUSG00000026532.7	857.354	-3.7792	0.670841	-5.63352	1.76569e-08	7.89081e-06	1215.58	1931.41	53.3465	229.077	Spta1	protein_coding	chr1	9691
ENSMUSG00000079845.8	14.869	-3.54432	1.30663	-2.71257	0.00667637	NA	33.0844	21.6001	1.11139	3.67995	Xlr4a	protein_coding	chrX	1535
ENSMUSG00000000817.10	11.5457	-3.49871	1.57486	-2.2216	0.0263105	NA	29.8826	11.7001	0	4.59994	Fasl	protein_coding	chr1	1937
ENSMUSG00000055561.9	13.6504	-3.48604	1.34563	-2.59064	0.00957977	NA	19.2103	30.6002	1.11139	3.67995	Spink5	protein_coding	chr18	4785
ENSMUSG00000040026.8	16.3952	-3.38344	1.32576	-2.55207	0.0107084	NA	26.6809	29.7002	0	9.19988	Saa3	protein_coding	chr7	2606
ENSMUSG00000023132.8	104.159	-3.25317	1.46408	-2.22198	0.0262844	0.641517	209.179	146.701	5.55693	55.1993	Gzma	protein_coding	chr13	1006
ENSMUSG00000025091.3	860.232	-3.18839	0.966422	-3.29916	0.000969731	0.0821445	1669.16	1365.31	84.4653	321.996	Pnliprp2	protein_coding	chr19	1567
ENSMUSG00000053961.7	9.16139	-3.15297	1.57268	-2.00484	0.0449801	NA	13.8741	18.9001	1.11139	2.75996	Ang5	protein_coding	chr14	700
ENSMUSG00000043931.10	12.8948	-3.04406	1.46753	-2.07428	0.0380532	NA	23.4792	18.9001	0	9.19988	Gimap7	protein_coding	chr6	2325
ENSMUSG00000026193.15	233.099	-3.03938	0.390783	-7.77766	7.38806e-15	7.9791e-12	326.575	491.403	23.3391	91.0788	Fn1	protein_coding	chr1	11685
ENSMUSG00000024610.14	940.152	-3.03148	0.265933	-11.3994	4.2107e-30	1.81902e-26	1594.45	1733.41	135.589	297.156	Cd74	protein_coding	chr18	1410
ENSMUSG00000040808.4	314.825	-2.92812	0.310086	-9.44293	3.62495e-21	6.71133e-18	415.155	701.104	66.6831	76.359	S100g	protein_coding	chrX	480
ENSMUSG00000036594.14	269.81	-2.85415	0.323162	-8.83194	1.02874e-18	1.57071e-15	438.635	507.603	51.1237	81.8789	H2-Aa	protein_coding	chr17	1874
ENSMUSG00000021200.14	16.1652	-2.74608	1.27929	-2.14657	0.0318278	NA	42.6895	13.5001	1.11139	7.3599	Asb2	protein_coding	chr12	3542
ENSMUSG00000030156.5	17.2844	-2.5969	1.22213	-2.12489	0.0335956	NA	36.2861	20.7001	1.11139	11.0399	Cd69	protein_coding	chr6	6509
ENSMUSG00000022650.7	13440.1	-2.53587	0.778459	-3.25755	0.00112378	0.0933604	20883.7	23542.3	1989.38	7345.18	Retnlb	protein_coding	chr16	696
ENSMUSG00000035042.2	49.1702	-2.47643	0.715571	-3.46077	0.000538626	0.0562951	108.858	58.5003	10.0025	19.3197	Ccl5	protein_coding	chr11	960
ENSMUSG00000025582.4	41.2696	-2.44414	0.779458	-3.13569	0.00171448	0.123442	28.8154	114.301	10.0025	11.9598	Nptx1	protein_coding	chr11	5217
ENSMUSG00000040747.9	16.2681	-2.43952	1.12951	-2.1598	0.0307885	NA	28.8154	26.1001	5.55693	4.59994	Cd53	protein_coding	chr3	1742
ENSMUSG00000060586.10	151.359	-2.42529	0.403397	-6.01216	1.83073e-09	9.88595e-07	232.658	276.302	36.6757	59.7992	H2-Eb1	protein_coding	chr17	1184
ENSMUSG00000053977.13	36.784	-2.38218	0.858579	-2.77456	0.00552773	0.273776	85.379	37.8002	5.55693	18.3998	Cd8a	protein_coding	chr6	3637
ENSMUSG00000048163.13	21.3476	-2.38212	0.995489	-2.39292	0.0167149	NA	37.3533	34.2002	5.55693	8.27989	Selplg	protein_coding	chr5	4272
ENSMUSG00000060615.5	17301.2	-2.35114	0.194957	-12.0598	1.72267e-33	2.23258e-29	26664.9	30705.5	4019.88	7814.38	Ang4	protein_coding	chr14	709
ENSMUSG00000079547.3	97.5507	-2.32724	0.490199	-4.74755	2.059e-06	0.000555931	166.489	158.401	26.6733	38.6395	H2-DMb1	protein_coding	chr17	1485
ENSMUSG00000036960.10	51.8677	-2.32204	0.653682	-3.55225	0.000381952	0.0426733	91.7824	81.0005	14.448	20.2397	Clca2	protein_coding	chr3	4646
ENSMUSG00000022488.9	16.8414	-2.30087	1.13883	-2.02037	0.0433449	NA	34.1516	21.6001	3.33416	8.27989	Nckap1l	protein_coding	chr15	5935
ENSMUSG00000027347.18	18.5508	-2.29344	1.14216	-2.00798	0.0446454	NA	38.4205	21.6001	2.22277	11.9598	Rasgrp1	protein_coding	chr2	5600
ENSMUSG00000078921.3	29.8579	-2.2856	0.870162	-2.62664	0.00862325	0.351438	36.2861	60.3003	4.44554	18.3998	Tgtp2	protein_coding	chr11	2938
ENSMUSG00000004612.9	17.879	-2.28267	1.07751	-2.11847	0.034135	NA	35.2188	24.3001	5.55693	6.43992	Nkg7	protein_coding	chr7	914
ENSMUSG00000031101.6	20.8157	-2.27597	1.12836	-2.01706	0.0436898	NA	50.1602	18.0001	2.22277	12.8798	Sash3	protein_coding	chrX	2677
ENSMUSG00000073421.5	444.187	-2.27413	0.25768	-8.82539	1.09077e-18	1.57071e-15	690.503	780.304	131.144	174.798	H2-Ab1	protein_coding	chr17	1637
ENSMUSG00000032292.8	21.6721	-2.2691	1.11652	-2.0323	0.0421235	NA	32.0171	32.4002	1.11139	21.1597	Nr2e3	protein_coding	chr9	3369
ENSMUSG00000044337.5	30.8149	-2.26547	0.825943	-2.74289	0.00609009	0.289112	48.0257	54.0003	11.1139	10.1199	Ackr3	protein_coding	chr1	3348
ENSMUSG00000073125.10	76.5305	-2.25548	0.591657	-3.81214	0.00013777	0.0189947	105.656	140.401	12.2252	47.8394	Xlr3b	protein_coding	chrX	3780
ENSMUSG00000055254.15	119.756	-2.14901	0.548564	-3.91751	8.94669e-05	0.0139698	208.111	168.301	18.8936	83.7189	Ntrk2	protein_coding	chr13	19292
ENSMUSG00000027102.4	27.2226	-2.08329	0.991949	-2.1002	0.0357112	0.740507	39.4878	40.5002	2.22277	26.6796	Hoxd8	protein_coding	chr2	2744
ENSMUSG00000078922.9	25.3153	-2.07986	0.906016	-2.29562	0.0216979	NA	30.9499	51.3003	8.89109	10.1199	Tgtp1	protein_coding	chr11	3205
ENSMUSG00000047798.15	23.3189	-2.033	0.956049	-2.12645	0.0334654	NA	35.2188	38.7002	5.55693	13.7998	Cd300lf	protein_coding	chr11	5149
ENSMUSG00000050592.8	41.2228	-2.03002	0.809913	-2.50647	0.0121944	0.420319	48.0257	74.7004	4.44554	37.7195	Fam78a	protein_coding	chr2	5973
ENSMUSG00000051457.7	24.8521	-2.0212	0.938743	-2.15309	0.0313117	NA	50.1602	29.7002	6.66831	12.8798	Spn	protein_coding	chr7	4681
ENSMUSG00000021280.9	32.6845	-2.00969	0.898745	-2.23611	0.0253447	0.629247	44.824	51.3003	3.33416	31.2796	Exoc3l4	protein_coding	chr12	5650
ENSMUSG00000030165.16	30.6205	-1.99462	0.899753	-2.21685	0.0266333	0.644452	59.7653	36.0002	5.55693	21.1597	Klrd1	protein_coding	chr6	1281
ENSMUSG00000079180.4	80.2701	-1.97688	0.524873	-3.7664	0.000165616	0.0215635	108.858	147.601	33.3416	31.2796	Mptx2	protein_coding	chr1	794
ENSMUSG00000054072.11	287.44	-1.96527	0.303467	-6.47607	9.41439e-11	5.54593e-08	429.029	484.203	96.6906	139.838	Iigp1	protein_coding	chr18	3121
ENSMUSG00000047115.15	275.238	-1.9367	0.323504	-5.98663	2.14231e-09	1.06786e-06	448.24	421.202	88.9109	142.598	Fam221a	protein_coding	chr6	4537
ENSMUSG00000022504.10	74.3282	-1.87028	0.535966	-3.48956	0.000483822	0.051821	105.656	127.801	28.896	34.9595	Ciita	protein_coding	chr16	9535
ENSMUSG00000020601.8	71.5537	-1.86357	0.631219	-2.95233	0.00315381	0.187493	129.136	90.0005	15.5594	51.5193	Trib2	protein_coding	chr12	4335
ENSMUSG00000025163.6	42.1358	-1.85436	0.76725	-2.4169	0.0156534	0.493597	72.5721	55.8003	8.89109	31.2796	Cd7	protein_coding	chr11	1133
ENSMUSG00000039607.15	35.99	-1.84102	0.790221	-2.32976	0.0198188	0.554756	54.4291	55.8003	8.89109	24.8397	Rbms3	protein_coding	chr9	10413
ENSMUSG00000027204.13	109.74	-1.82127	0.543166	-3.35307	0.000799207	0.0742665	151.548	171.001	18.8936	97.5187	Fbn1	protein_coding	chr2	12128
ENSMUSG00000047810.8	29.013	-1.78333	0.840876	-2.1208	0.0339384	0.723769	42.6895	46.8003	10.0025	16.5598	Ccdc88b	protein_coding	chr19	4959
ENSMUSG00000024164.15	172.018	-1.77344	0.368381	-4.81415	1.47825e-06	0.000445538	259.339	272.702	83.3539	72.679	C3	protein_coding	chr17	5143
ENSMUSG00000020674.17	102.208	-1.72718	0.554194	-3.11657	0.00182968	0.128476	148.346	149.401	20.0049	91.0788	Pxdn	protein_coding	chr12	9648
ENSMUSG00000027876.4	7595.19	-1.72053	0.169809	-10.1321	3.97808e-24	1.03112e-20	10620.1	12676.6	3927.64	3156.48	Reg4	protein_coding	chr3	1021
ENSMUSG00000038721.8	68.4657	-1.69267	0.666689	-2.53892	0.0111196	0.40142	88.5807	102.601	10.0025	72.679	Hoxb7	protein_coding	chr11	1544
ENSMUSG00000039264.9	43.0469	-1.68912	0.750411	-2.25093	0.0243899	0.618577	75.7738	53.1003	11.1139	32.1996	Gimap3	protein_coding	chr6	2577
ENSMUSG00000038209.12	1011.49	-1.67953	0.649243	-2.5869	0.0096844	0.37532	1529.35	1476.91	294.517	745.19	Itln1	protein_coding	chr1	1141
ENSMUSG00000054435.16	47.4765	-1.66109	0.694721	-2.39102	0.0168018	0.509974	90.7152	54.0003	16.6708	28.5196	Gimap4	protein_coding	chr6	1837
ENSMUSG00000026358.13	113.659	-1.64998	0.51909	-3.1786	0.00147988	0.111507	223.053	121.501	35.5643	74.519	Rgs1	protein_coding	chr1	6947
ENSMUSG00000021453.2	348.538	-1.64142	0.27411	-5.98818	2.12198e-09	1.06786e-06	534.686	521.103	164.485	173.878	Gadd45g	protein_coding	chr13	1173
ENSMUSG00000104713.4	79.4244	-1.64076	0.57618	-2.84764	0.00440445	0.240851	131.27	104.401	22.2277	59.7992	Gbp6	protein_coding	chr5	5954
ENSMUSG00000041794.13	226.108	-1.6327	0.405516	-4.02622	5.668e-05	0.00998063	319.104	338.402	55.5693	191.357	Myrip	protein_coding	chr9	5537
ENSMUSG00000039936.18	40.0703	-1.61507	0.738842	-2.18595	0.0288192	0.674714	85.379	37.8002	17.7822	19.3197	Pik3cd	protein_coding	chr4	6259
ENSMUSG00000089715.12	81.6193	-1.60837	0.513974	-3.12929	0.00175229	0.124779	108.858	135.901	31.1188	50.5993	Cbx6	protein_coding	chr15	10609
ENSMUSG00000024401.14	43.324	-1.60699	0.699644	-2.29687	0.021626	0.580276	75.7738	54.9003	17.7822	24.8397	Tnf	protein_coding	chr17	1639
ENSMUSG00000026531.4	103924	-1.60593	0.136657	-11.7515	6.93535e-32	4.4941e-28	142174	170980	49049.9	53489.9	Mptx1	protein_coding	chr1	799
ENSMUSG00000096768.7	60.1417	-1.60507	0.745721	-2.15237	0.031368	0.697306	53.3619	97.2006	4.44554	85.5589	Gm47283	protein_coding	chrY	1124
ENSMUSG00000056293.12	14514.3	-1.60023	0.144045	-11.1093	1.13045e-28	3.66267e-25	19303.1	24419.8	6886.15	7448.22	Gsdmc2	protein_coding	chr15	2315
ENSMUSG00000028255.6	209251	-1.57647	0.165023	-9.55302	1.25966e-21	2.72087e-18	304835	317877	82922.7	131370	Clca1	protein_coding	chr3	3777
ENSMUSG00000019699.16	77.892	-1.56765	0.520183	-3.01364	0.00258134	0.165615	102.455	130.501	34.453	44.1594	Akt3	protein_coding	chr1	5124
ENSMUSG00000030775.10	37.1471	-1.56591	0.781058	-2.00485	0.044979	0.838464	68.3032	42.3002	12.2252	25.7597	Trat1	protein_coding	chr16	4665
ENSMUSG00000033220.7	55.1109	-1.55719	0.66001	-2.35934	0.0183074	0.534208	78.9756	80.1005	14.448	46.9194	Rac2	protein_coding	chr15	3103
ENSMUSG00000022032.14	71.3283	-1.54373	0.595094	-2.5941	0.00948401	0.373607	96.0514	108.001	17.7822	63.4792	Scara5	protein_coding	chr14	6093
ENSMUSG00000060550.15	116.321	-1.5303	0.456531	-3.35201	0.000802261	0.0742665	172.892	169.201	42.2327	80.9589	H2-Q7	protein_coding	chr17	4265
ENSMUSG00000000386.15	460.789	-1.52736	0.309208	-4.93959	7.82888e-07	0.000241577	804.697	559.803	177.822	300.836	Mx1	protein_coding	chr16	3785
ENSMUSG00000027219.13	99.8773	-1.49984	0.563677	-2.66081	0.0077953	0.331236	137.674	138.601	21.1163	102.119	Slc28a2	protein_coding	chr2	4208
ENSMUSG00000010651.4	70.5439	-1.48297	0.663062	-2.23655	0.025316	0.629247	55.4963	126.901	7.7797	91.9988	Acaa1b	protein_coding	chr9	1962
ENSMUSG00000022148.16	75.0173	-1.47878	0.560807	-2.63689	0.00836711	0.348892	117.396	100.801	26.6733	55.1993	Fyb	protein_coding	chr15	5384
ENSMUSG00000038884.14	70.9458	-1.47616	0.543673	-2.71516	0.00662446	0.303368	117.396	91.8005	37.7871	36.7995	A230050P20Rik	protein_coding	chr9	3417
ENSMUSG00000035493.10	69.0991	-1.46597	0.666526	-2.19942	0.027848	0.661007	100.32	87.3005	13.3366	75.439	Tgfbi	protein_coding	chr13	3771
ENSMUSG00000026395.16	296.759	-1.45387	0.337588	-4.30663	1.65762e-05	0.00387254	451.441	406.802	108.916	219.877	Ptprc	protein_coding	chr1	18313
ENSMUSG00000035697.14	43.4553	-1.44972	0.73476	-1.97306	0.0484891	0.862028	71.5049	53.1003	13.3366	35.8795	Arhgap45	protein_coding	chr10	4478
ENSMUSG00000020826.8	225.797	-1.44363	0.386007	-3.7399	0.000184091	0.0229405	416.223	246.601	92.245	148.118	Nos2	protein_coding	chr11	4412
ENSMUSG00000029298.15	44.6264	-1.44161	0.688771	-2.09301	0.036348	0.746545	72.5721	57.6003	18.8936	29.4396	Gbp9	protein_coding	chr5	5173
ENSMUSG00000038037.5	78.1086	-1.43485	0.566399	-2.53328	0.0112999	0.40455	131.27	94.5005	27.7846	58.8792	Socs1	protein_coding	chr16	2908
ENSMUSG00000026787.3	44.1219	-1.4229	0.676451	-2.10349	0.0354233	0.739269	61.8998	66.6004	22.2277	25.7597	Gad2	protein_coding	chr2	5876
ENSMUSG00000028268.14	207.055	-1.42264	0.377835	-3.76525	0.000166385	0.0215635	311.633	283.502	76.6856	156.398	Gbp3	protein_coding	chr3	3265
ENSMUSG00000025492.6	182.822	-1.39881	0.378452	-3.69614	0.000218901	0.0270187	281.751	245.701	77.797	126.038	Ifitm3	protein_coding	chr7	678
ENSMUSG00000074151.13	275.788	-1.37955	0.323241	-4.26788	1.97342e-05	0.00433484	367.13	420.302	107.804	207.917	Nlrc5	protein_coding	chr8	8493
ENSMUSG00000020901.13	129.766	-1.37769	0.432982	-3.18186	0.00146334	0.110906	167.556	201.601	47.7896	102.119	Pik3r5	protein_coding	chr11	5550
ENSMUSG00000044294.8	46.7445	-1.36681	0.656937	-2.08058	0.0374727	0.756092	67.2359	67.5004	25.5619	26.6796	Krt84	protein_coding	chr15	2640
ENSMUSG00000031377.11	66.6245	-1.35474	0.591519	-2.29027	0.0220057	0.584414	101.388	87.3005	24.4505	53.3593	Bmx	protein_coding	chrX	3092
ENSMUSG00000032035.15	104.799	-1.35324	0.466549	-2.90054	0.00372519	0.208998	182.498	120.601	54.4579	61.6392	Ets1	protein_coding	chr9	8476
ENSMUSG00000012428.9	114.167	-1.34158	0.436321	-3.07475	0.00210677	0.142952	219.851	108.001	85.5767	43.2394	Steap4	protein_coding	chr5	3155
ENSMUSG00000030707.15	57.4775	-1.3404	0.67439	-1.98757	0.0468594	0.848764	109.925	54.9003	20.0049	45.0794	Coro1a	protein_coding	chr7	2783
ENSMUSG00000093661.1	74.2539	-1.33581	0.558548	-2.39157	0.0167763	0.509974	112.06	98.1006	28.896	57.9592	Eif4e3	protein_coding	chr6	2515
ENSMUSG00000004933.17	98.3765	-1.33252	0.515226	-2.58629	0.00970157	0.37532	153.682	123.301	35.5643	80.9589	Matk	protein_coding	chr10	4594
ENSMUSG00000027199.14	168.036	-1.32853	0.402689	-3.29916	0.000969762	0.0821445	281.751	198.901	75.5742	115.918	Gatm	protein_coding	chr2	3001
ENSMUSG00000031364.2	98.7036	-1.30659	0.480383	-2.71988	0.00653055	0.301195	151.548	128.701	45.5668	68.9991	Grpr	protein_coding	chrX	2523
ENSMUSG00000029095.17	147.34	-1.30585	0.394827	-3.30739	0.000941711	0.0821445	226.254	193.501	76.6856	92.9188	Ablim2	protein_coding	chr5	7047
ENSMUSG00000052631.14	100.635	-1.28671	0.479081	-2.68579	0.00723593	0.317105	131.27	150.301	40.0099	80.9589	Sh2d6	protein_coding	chr6	1737
ENSMUSG00000039304.11	320.443	-1.2847	0.340594	-3.77195	0.000161977	0.0214206	462.114	427.502	118.918	273.236	Tnfsf10	protein_coding	chr3	5266
ENSMUSG00000032418.15	197.366	-1.2734	0.396144	-3.21448	0.0013068	0.102643	262.54	279.002	66.6831	181.238	Me1	protein_coding	chr9	3848
ENSMUSG00000072235.6	119.96	-1.26143	0.454741	-2.77396	0.00553789	0.273776	161.153	171.001	45.5668	102.119	Tuba1a	protein_coding	chr15	1803
ENSMUSG00000024427.6	75.0304	-1.24579	0.546599	-2.27917	0.0226571	0.594406	106.724	100.801	62.2376	30.3596	Spry4	protein_coding	chr18	4587
ENSMUSG00000037649.9	91.1495	-1.24025	0.481346	-2.57663	0.00997679	0.378068	109.925	146.701	50.0124	57.9592	H2-DMa	protein_coding	chr17	1641
ENSMUSG00000027797.15	475.671	-1.23018	0.306304	-4.0162	5.91435e-05	0.0100855	620.065	673.204	167.819	441.594	Dclk1	protein_coding	chr3	15296
ENSMUSG00000053702.16	131.095	-1.22275	0.426135	-2.8694	0.00411257	0.22875	155.817	205.201	51.1237	112.239	Nebl	protein_coding	chr2	15235
ENSMUSG00000052212.6	7516.58	-1.21918	0.183539	-6.64264	3.08116e-11	2.10168e-08	9667.04	11054.8	3206.35	6138.16	Cd177	protein_coding	chr7	2840
ENSMUSG00000034528.15	90.7464	-1.21695	0.53097	-2.29193	0.0219095	0.583053	129.136	117.901	32.2302	83.7189	Hsd17b13	protein_coding	chr5	2157
ENSMUSG00000010663.4	194.479	-1.19659	0.346267	-3.45567	0.00054892	0.0569121	231.59	307.802	92.245	146.278	Fads1	protein_coding	chr19	3456
ENSMUSG00000003283.14	186.088	-1.19145	0.389013	-3.06275	0.00219312	0.148036	255.07	252.901	74.4628	161.918	Hck	protein_coding	chr2	2092
ENSMUSG00000005973.6	103.763	-1.18957	0.478676	-2.48513	0.0129506	0.433693	143.01	141.301	43.344	87.3989	Rcn1	protein_coding	chr2	3196
ENSMUSG00000034116.17	174.628	-1.18561	0.389433	-3.04445	0.00233104	0.153352	262.54	219.601	81.1312	135.238	Vav1	protein_coding	chr17	3688
ENSMUSG00000052271.7	106.049	-1.17764	0.455577	-2.58495	0.00973945	0.375337	128.068	166.501	68.9059	60.7192	Bhlha15	protein_coding	chr5	3494
ENSMUSG00000024030.6	83.1568	-1.16692	0.504184	-2.31447	0.0206419	0.569703	138.741	92.7005	53.3465	47.8394	Abcg1	protein_coding	chr17	4066
ENSMUSG00000025701.12	109.377	-1.15798	0.47147	-2.4561	0.0140455	0.45912	150.48	146.701	45.5668	94.7588	Alox5	protein_coding	chr6	4106
ENSMUSG00000027737.10	118.671	-1.14974	0.429082	-2.67953	0.00737267	0.320637	136.606	191.701	70.0173	76.359	Slc7a11	protein_coding	chr3	13922
ENSMUSG00000038700.4	101.189	-1.14639	0.558112	-2.05405	0.0399711	0.78801	133.405	126.001	26.6733	118.678	Hoxb5	protein_coding	chr11	2786
ENSMUSG00000054404.13	125.684	-1.13206	0.51839	-2.1838	0.0289772	0.674714	146.212	169.201	30.0074	157.318	Slfn5	protein_coding	chr11	6326
ENSMUSG00000022537.18	186.773	-1.12538	0.406636	-2.76754	0.00564803	0.277259	257.204	241.201	71.1287	177.558	Tmem44	protein_coding	chr16	8893
ENSMUSG00000024338.14	806.382	-1.11185	0.23384	-4.75472	1.98718e-06	0.000555931	1156.89	1037.71	414.547	616.392	Psmb8	protein_coding	chr17	2736
ENSMUSG00000032593.5	121.616	-1.10566	0.430478	-2.56845	0.0102155	0.38264	157.951	171.901	60.0148	96.5987	Amigo3	protein_coding	chr9	2543
ENSMUSG00000057400.14	128.427	-1.0961	0.468564	-2.33928	0.0193208	0.549794	138.741	207.901	110.027	57.0393	Ces1c	protein_coding	chr8	2323
ENSMUSG00000028270.12	324.961	-1.09448	0.280157	-3.90666	9.3579e-05	0.0144379	466.383	419.402	203.384	210.677	Gbp2	protein_coding	chr3	2516
ENSMUSG00000031257.14	1472.21	-1.09348	0.212804	-5.13845	2.7702e-07	9.97272e-05	2150.48	1842.31	769.079	1126.99	Nox1	protein_coding	chrX	3307
ENSMUSG00000040136.10	87.8087	-1.08969	0.513273	-2.12303	0.0337515	0.723769	107.791	126.001	35.5643	81.8789	Abcc8	protein_coding	chr7	8090
ENSMUSG00000001334.9	226.929	-1.08758	0.32942	-3.30151	0.000961671	0.0821445	298.826	315.902	120.03	172.958	Fndc5	protein_coding	chr4	2763
ENSMUSG00000036053.17	71.7765	-1.0781	0.541342	-1.99153	0.0464223	0.846178	83.2445	109.801	33.3416	60.7192	Fmnl2	protein_coding	chr2	5636
ENSMUSG00000021589.13	110.203	-1.07002	0.508101	-2.10591	0.0352119	0.737232	139.808	144.001	35.5643	121.438	Rhobtb3	protein_coding	chr13	5781
ENSMUSG00000009246.14	343.352	-1.06445	0.294747	-3.61139	0.000304561	0.0349301	418.357	497.703	155.594	301.756	Trpm5	protein_coding	chr7	6398
ENSMUSG00000026826.13	132.23	-1.06159	0.44015	-2.41188	0.0158707	0.496003	181.43	170.101	57.7921	119.598	Nr4a2	protein_coding	chr2	4059
ENSMUSG00000055748.12	31463.3	-1.06085	0.164604	-6.44484	1.15724e-10	6.52081e-08	38843.2	46152.3	22752.3	18105.4	Gsdmc4	protein_coding	chr15	2087
ENSMUSG00000067235.14	89.0248	-1.05664	0.497591	-2.12351	0.0337114	0.723769	127.001	112.501	46.6782	69.9191	H2-Q10	protein_coding	chr17	4348
ENSMUSG00000020719.14	11162.9	-1.0477	0.140564	-7.45353	9.08754e-14	7.85164e-11	15666	14435.2	7394.05	7156.59	Ddx5	protein_coding	chr11	5775
ENSMUSG00000041920.14	139.77	-1.04268	0.396467	-2.62993	0.00854026	0.350259	181.43	194.401	81.1312	102.119	Slc16a6	protein_coding	chr11	4883
ENSMUSG00000030796.17	82.379	-1.03829	0.510205	-2.03505	0.041846	0.810649	106.724	113.401	42.2327	67.1591	Tead2	protein_coding	chr7	4788
ENSMUSG00000042834.14	188.68	-1.0344	0.409431	-2.52645	0.0115223	0.408003	273.213	223.201	78.9084	179.398	Nrep	protein_coding	chr18	2513
ENSMUSG00000054942.13	409.168	-1.03371	0.269424	-3.83674	0.000124678	0.0175633	538.955	554.403	216.72	326.596	Miga1	protein_coding	chr3	11605
ENSMUSG00000037321.17	964.048	-1.03309	0.215301	-4.79834	1.59984e-06	0.000460754	1293.49	1282.51	515.683	764.51	Tap1	protein_coding	chr17	5476
ENSMUSG00000046460.14	186.1	-1.02669	0.349622	-2.93658	0.00331851	0.192412	205.977	292.502	97.802	148.118	Sh2d7	protein_coding	chr9	2759
ENSMUSG00000008136.14	434.395	-1.01467	0.250643	-4.04825	5.16013e-05	0.00955361	617.93	542.703	321.19	255.757	Fhl2	protein_coding	chr1	1897
ENSMUSG00000073409.12	113.374	-1.00654	0.502389	-2.0035	0.0451233	0.839022	169.691	126.001	45.5668	112.239	H2-Q6	protein_coding	chr17	2085
ENSMUSG00000039621.13	111.31	-1.00305	0.453826	-2.2102	0.0270915	0.650195	160.086	135.901	60.0148	89.2388	Prex1	protein_coding	chr2	10266
ENSMUSG00000036957.8	111.108	-0.985327	0.502007	-1.96277	0.0496724	0.87059	136.606	144.001	37.7871	126.038	Lrfn3	protein_coding	chr7	2886
ENSMUSG00000001930.17	89.1214	-0.98489	0.482749	-2.04017	0.0413333	0.804323	125.934	110.701	65.5718	54.2793	Vwf	protein_coding	chr6	16064
ENSMUSG00000029275.18	248.09	-0.984029	0.310286	-3.17136	0.00151725	0.113662	322.306	336.602	173.376	160.078	Gfi1	protein_coding	chr5	3187
ENSMUSG00000029270.10	178.426	-0.981998	0.368601	-2.66412	0.0077189	0.330155	236.927	234.001	95.5792	147.198	Fam69a	protein_coding	chr5	2892
ENSMUSG00000045932.12	346.589	-0.978413	0.326418	-2.99743	0.0027227	0.171292	482.391	421.202	158.928	323.836	Ifit2	protein_coding	chr19	3927
ENSMUSG00000004952.13	1002.52	-0.977232	0.194043	-5.03616	4.74958e-07	0.000153886	1266.81	1393.21	675.723	674.351	Rasa4	protein_coding	chr5	7485
ENSMUSG00000042284.10	403.883	-0.960673	0.296581	-3.23916	0.00119884	0.097717	593.384	468.903	215.609	337.636	Itga1	protein_coding	chr13	18599
ENSMUSG00000054169.7	1021.43	-0.958488	0.201788	-4.74998	2.03437e-06	0.000555931	1255.07	1429.21	567.918	833.509	Ceacam10	protein_coding	chr7	1496
ENSMUSG00000027514.14	492.156	-0.948626	0.268885	-3.528	0.000418719	0.0459882	662.754	622.804	258.953	424.114	Zbp1	protein_coding	chr2	3529
ENSMUSG00000068245.14	381.353	-0.936789	0.318392	-2.94225	0.00325836	0.192078	469.584	501.303	158.928	395.595	Phf11d	protein_coding	chr14	4498
ENSMUSG00000043668.13	376.233	-0.934838	0.28165	-3.31914	0.000902937	0.0801511	510.139	473.403	212.275	309.116	Tox3	protein_coding	chr8	3356
ENSMUSG00000003355.7	174.004	-0.926137	0.358619	-2.58251	0.00980855	0.375337	195.304	261.001	104.47	135.238	Fkbp11	protein_coding	chr15	2706
ENSMUSG00000040543.16	326.453	-0.925279	0.27745	-3.33494	0.000853182	0.0773233	378.869	477.003	203.384	246.557	Pitpnm3	protein_coding	chr11	9815
ENSMUSG00000078853.8	379.638	-0.919407	0.278092	-3.30613	0.000945944	0.0821445	456.778	526.503	196.715	338.556	Igtp	protein_coding	chr11	2022
ENSMUSG00000028262.13	516.597	-0.915414	0.286042	-3.20028	0.00137294	0.106532	695.839	632.704	251.173	486.674	Clca3a2	protein_coding	chr3	3974
ENSMUSG00000046159.16	145.134	-0.91416	0.414205	-2.20703	0.0273123	0.653075	157.951	211.501	61.1262	149.958	Chrm3	protein_coding	chr13	6253
ENSMUSG00000051379.12	675.145	-0.912629	0.25321	-3.60424	0.000313072	0.0355914	875.135	864.905	342.307	618.232	Flrt3	protein_coding	chr2	4865
ENSMUSG00000055994.15	134.939	-0.91163	0.410047	-2.22323	0.0262001	0.641517	148.346	199.801	65.5718	126.038	Nod2	protein_coding	chr8	5014
ENSMUSG00000046312.4	276.451	-0.908479	0.346719	-2.62022	0.00878733	0.356758	368.197	338.402	127.809	271.396	AI464131	protein_coding	chr4	4701
ENSMUSG00000072620.3	141.048	-0.907743	0.410491	-2.21136	0.027011	0.649466	200.641	166.501	81.1312	115.918	Slfn2	protein_coding	chr11	1664
ENSMUSG00000046718.8	273.627	-0.901549	0.341058	-2.64339	0.00820816	0.344417	332.978	360.902	120.03	280.596	Bst2	protein_coding	chr8	903
ENSMUSG00000006777.7	140.463	-0.898889	0.408668	-2.19956	0.0278381	0.661007	200.641	164.701	83.3539	113.159	Krt23	protein_coding	chr11	1565
ENSMUSG00000037033.9	6773.75	-0.897082	0.167783	-5.34668	8.95837e-08	3.5182e-05	7923.17	9503.15	3534.21	6134.48	Clca3b	protein_coding	chr3	3361
ENSMUSG00000027359.16	162.084	-0.891776	0.379815	-2.34792	0.0188785	0.541295	197.439	220.501	87.7995	142.598	Slc27a2	protein_coding	chr2	3754
ENSMUSG00000020072.15	229.234	-0.886258	0.319613	-2.77291	0.00555579	0.273776	346.852	246.601	195.604	127.878	Pbld2	protein_coding	chr10	2480
ENSMUSG00000038963.15	125.796	-0.878471	0.422544	-2.079	0.0376169	0.756092	146.212	176.401	65.5718	114.998	Slco4a1	protein_coding	chr2	4799
ENSMUSG00000026797.16	328.583	-0.872653	0.286242	-3.04865	0.0022987	0.152775	435.433	409.502	278.958	190.437	Stxbp1	protein_coding	chr2	4997
ENSMUSG00000029378.5	1140	-0.870277	0.216199	-4.02535	5.68897e-05	0.00998063	1727.86	1143.91	1196.96	491.274	Areg	protein_coding	chr5	1215
ENSMUSG00000102752.1	135.311	-0.865797	0.410723	-2.10798	0.0350327	0.736527	169.691	177.301	75.5742	118.678	Gm7694	protein_coding	chr1	3827
ENSMUSG00000035692.6	254.862	-0.865431	0.330395	-2.61939	0.00880883	0.356758	313.768	334.802	128.921	241.957	Isg15	protein_coding	chr4	756
ENSMUSG00000028885.8	125.204	-0.861266	0.413257	-2.0841	0.0371515	0.756092	154.749	168.301	86.6881	91.0788	Smpdl3b	protein_coding	chr4	2006
ENSMUSG00000061414.8	2248.75	-0.855905	0.16813	-5.09072	3.56701e-07	0.000124942	2764.14	3015.92	1402.57	1812.38	Cracr2a	protein_coding	chr6	7824
ENSMUSG00000055827.13	4890.9	-0.846943	0.155342	-5.45213	4.97687e-08	2.15001e-05	6172.9	6385.54	3789.83	3215.36	Gsdmc3	protein_coding	chr15	2328
ENSMUSG00000028527.18	265.311	-0.843534	0.344088	-2.45151	0.0142259	0.459771	437.567	252.001	165.596	206.077	Ak4	protein_coding	chr4	4646
ENSMUSG00000020573.17	183.91	-0.843082	0.378209	-2.22914	0.0258044	0.634809	228.389	235.801	91.1336	180.318	Pik3cg	protein_coding	chr12	8426
ENSMUSG00000008090.14	245.267	-0.841412	0.322898	-2.60582	0.00916556	0.366623	341.516	288.002	155.594	195.957	Fgfrl1	protein_coding	chr5	2782
ENSMUSG00000038473.14	166.966	-0.83034	0.370328	-2.24217	0.0249503	0.627874	219.851	207.001	106.693	134.318	Nos1ap	protein_coding	chr1	7249
ENSMUSG00000028635.7	182.113	-0.82403	0.360718	-2.28442	0.0223471	0.589853	209.179	252.001	98.9133	168.358	Edn2	protein_coding	chr4	1462
ENSMUSG00000044162.12	973.014	-0.821873	0.209661	-3.92001	8.85436e-05	0.0139698	1408.75	1084.51	670.166	728.63	Tnip3	protein_coding	chr6	10916
ENSMUSG00000027296.7	197.77	-0.819787	0.342673	-2.39233	0.0167418	0.509974	245.465	258.301	124.475	162.838	Itpka	protein_coding	chr2	1818
ENSMUSG00000027225.7	521.433	-0.818767	0.279783	-2.92643	0.00342872	0.197494	651.015	653.404	257.842	523.473	Duoxa2	protein_coding	chr2	1592
ENSMUSG00000021068.16	156.146	-0.816282	0.405048	-2.01527	0.0438759	0.827189	223.053	173.701	88.9109	138.918	Nin	protein_coding	chr12	17005
ENSMUSG00000038400.15	216.508	-0.815066	0.347551	-2.34516	0.0190187	0.542912	250.801	298.802	186.713	129.718	Pmepa1	protein_coding	chr2	4913
ENSMUSG00000034795.14	220.463	-0.810296	0.323788	-2.50255	0.0123302	0.422822	319.104	242.101	184.49	136.158	Ccdc122	protein_coding	chr14	1985
ENSMUSG00000024236.18	135.584	-0.803515	0.407106	-1.97372	0.0484131	0.861859	181.43	162.901	86.6881	111.319	Svil	protein_coding	chr18	10701
ENSMUSG00000028256.16	632.404	-0.801559	0.220456	-3.63591	0.000276998	0.0323414	795.092	811.805	437.886	484.834	Odf2l	protein_coding	chr3	11140
ENSMUSG00000096727.2	390.246	-0.797547	0.271594	-2.93654	0.00331893	0.192412	510.139	477.903	244.505	328.436	Psmb9	protein_coding	chr17	3659
ENSMUSG00000021587.5	393.461	-0.791411	0.296525	-2.66895	0.00760891	0.326528	474.921	502.203	195.604	401.115	Pcsk1	protein_coding	chr13	5604
ENSMUSG00000040296.15	663.614	-0.789551	0.268382	-2.94189	0.00326211	0.192078	812.168	829.805	323.413	689.071	Ddx58	protein_coding	chr4	7050
ENSMUSG00000013076.17	185.924	-0.788177	0.352993	-2.23284	0.0255597	0.632163	236.927	233.101	120.03	153.638	Amotl1	protein_coding	chr9	10064
ENSMUSG00000032012.8	312.81	-0.7701	0.281832	-2.73248	0.00628589	0.296109	341.516	446.403	195.604	267.716	Nectin1	protein_coding	chr9	5653
ENSMUSG00000036805.13	1215.41	-0.770097	0.20396	-3.77573	0.000159538	0.0213156	1516.54	1528.21	731.292	1085.59	Noxa1	protein_coding	chr2	1617
ENSMUSG00000042677.7	731.779	-0.765803	0.226306	-3.38393	0.000714569	0.0671073	1021.35	824.405	499.012	582.352	Zc3h12a	protein_coding	chr4	2882
ENSMUSG00000023034.7	630.8	-0.76474	0.222929	-3.43043	0.000602635	0.0608233	924.227	655.204	586.812	356.955	Nr4a1	protein_coding	chr15	3509
ENSMUSG00000036459.15	264.856	-0.764153	0.302403	-2.52694	0.0115062	0.408003	315.902	351.002	201.161	191.357	Wtip	protein_coding	chr7	2383
ENSMUSG00000031981.7	911.915	-0.763563	0.202087	-3.77839	0.000157848	0.0213095	1181.43	1113.31	633.49	719.431	Capn9	protein_coding	chr8	2414
ENSMUSG00000020638.8	368.956	-0.761905	0.299881	-2.5407	0.0110632	0.401163	478.122	439.202	203.384	355.115	Cmpk2	protein_coding	chr12	4163
ENSMUSG00000017830.15	365.91	-0.757668	0.30874	-2.45407	0.0141251	0.459771	494.131	415.802	202.272	351.435	Dhx58	protein_coding	chr11	3272
ENSMUSG00000034330.10	239.133	-0.757296	0.315186	-2.4027	0.0162747	0.503388	260.406	338.402	143.369	214.357	Plcg2	protein_coding	chr8	4298
ENSMUSG00000024935.10	1101.63	-0.755019	0.187859	-4.01908	5.84264e-05	0.0100855	1369.27	1397.71	817.98	821.549	Slc1a1	protein_coding	chr19	6170
ENSMUSG00000091971.3	1145.83	-0.754563	0.194038	-3.88873	0.00010077	0.0151857	330.844	2548.81	196.715	1506.94	Hspa1a	protein_coding	chr17	2967
ENSMUSG00000070034.13	177.992	-0.753654	0.354827	-2.124	0.0336698	0.723769	249.734	198.001	140.035	124.198	Sp110	protein_coding	chr1	6781
ENSMUSG00000022346.15	276.986	-0.750294	0.298967	-2.50962	0.0120862	0.418816	372.466	323.102	198.938	213.437	Myc	protein_coding	chr15	2717
ENSMUSG00000028068.14	613.152	-0.750226	0.261936	-2.86416	0.00418111	0.231569	735.326	773.104	316.745	627.432	Iqgap3	protein_coding	chr3	11384
ENSMUSG00000000204.16	3655.99	-0.745339	0.173152	-4.30454	1.67332e-05	0.00387254	4781.22	4355.12	2387.26	3100.36	Slfn4	protein_coding	chr11	3964
ENSMUSG00000030107.10	258.744	-0.738328	0.345262	-2.13846	0.0324796	0.708307	308.432	322.202	125.587	278.756	Usp18	protein_coding	chr6	2790
ENSMUSG00000030659.14	203.99	-0.734807	0.33498	-2.19358	0.0282653	0.668465	239.061	270.002	136.7	170.198	Nucb2	protein_coding	chr7	2331
ENSMUSG00000054951.3	421.488	-0.73057	0.287206	-2.54371	0.0109682	0.400416	584.846	463.503	256.73	380.875	9130008F23Rik	protein_coding	chr17	2161
ENSMUSG00000060802.8	5982.9	-0.729353	0.189006	-3.85889	0.000113902	0.016548	7493.07	7254.94	3436.4	5747.16	B2m	protein_coding	chr2	860
ENSMUSG00000040253.15	327.696	-0.724726	0.290259	-2.49683	0.0125309	0.427357	443.971	372.602	220.054	274.156	Gbp7	protein_coding	chr3	5614
ENSMUSG00000031765.8	3956.29	-0.723134	0.173714	-4.16279	3.14377e-05	0.00646717	5023.49	4749.33	3663.13	2389.21	Mt1	protein_coding	chr8	1246
ENSMUSG00000031093.14	320.019	-0.721392	0.296036	-2.43684	0.0148163	0.475294	383.138	405.902	185.601	305.436	Dock11	protein_coding	chrX	9240
ENSMUSG00000069874.7	637.739	-0.720858	0.236621	-3.04646	0.00231553	0.153109	778.016	798.305	386.762	587.872	Irgm2	protein_coding	chr11	3690
ENSMUSG00000050520.4	2914.96	-0.717436	0.157785	-4.54693	5.44329e-06	0.00138324	3792.96	3460.52	2209.43	2196.93	Cldn8	protein_coding	chr16	2356
ENSMUSG00000021733.10	4914.07	-0.715848	0.156504	-4.57398	4.78539e-06	0.00124037	6204.92	5995.83	3391.95	4063.59	Slc4a7	protein_coding	chr14	15205
ENSMUSG00000051314.11	342.067	-0.713801	0.283652	-2.51647	0.0118537	0.415878	394.878	448.203	202.272	322.916	Ffar2	protein_coding	chr7	2790
ENSMUSG00000020641.16	411.148	-0.703465	0.322171	-2.18351	0.0289981	0.674714	590.182	419.402	225.611	409.395	Rsad2	protein_coding	chr12	4335
ENSMUSG00000004633.17	408.725	-0.69768	0.302816	-2.30398	0.021224	0.578945	482.391	502.203	202.272	448.034	Chn2	protein_coding	chr6	5812
ENSMUSG00000054640.14	1105.1	-0.689177	0.236945	-2.90859	0.00363059	0.204576	1331.91	1341.91	590.146	1156.42	Slc8a1	protein_coding	chr17	2934
ENSMUSG00000023829.9	362.802	-0.679664	0.292975	-2.31987	0.020348	0.567117	464.248	422.102	218.943	345.915	Slc22a1	protein_coding	chr17	2016
ENSMUSG00000026399.12	981.155	-0.676398	0.214678	-3.15076	0.00162845	0.118951	1242.26	1145.71	952.458	584.192	Cd55	protein_coding	chr1	4853
ENSMUSG00000031634.13	755.017	-0.669386	0.218739	-3.0602	0.00221188	0.148528	906.084	942.305	660.163	511.513	Ufsp2	protein_coding	chr8	4407
ENSMUSG00000029009.17	321.145	-0.665663	0.279033	-2.38561	0.0170508	0.516304	370.331	416.702	223.389	274.156	Mthfr	protein_coding	chr4	7315
ENSMUSG00000019823.17	518.161	-0.66472	0.239291	-2.77788	0.00547152	0.273776	616.863	652.504	433.44	369.835	Mical1	protein_coding	chr10	6047
ENSMUSG00000033200.16	655.012	-0.663031	0.221046	-2.99952	0.00270408	0.17095	770.545	831.605	445.666	572.232	Tpsg1	protein_coding	chr17	1389
ENSMUSG00000037172.14	2295.52	-0.659803	0.161938	-4.07443	4.61274e-05	0.00887725	2624.34	2998.82	1663.74	1895.18	E330009J07Rik	protein_coding	chr6	7811
ENSMUSG00000028980.14	624.379	-0.656838	0.224785	-2.92207	0.00347708	0.199394	695.839	826.205	402.322	573.152	H6pd	protein_coding	chr4	5236
ENSMUSG00000031167.16	1871.42	-0.651849	0.189258	-3.44424	0.000572667	0.0589029	2445.04	2070.91	1880.46	1089.27	Rbm3	protein_coding	chrX	4698
ENSMUSG00000025574.13	371.074	-0.651525	0.275596	-2.36406	0.0180758	0.534208	416.223	482.403	222.277	363.395	Tk1	protein_coding	chr11	5198
ENSMUSG00000045193.13	456.126	-0.650405	0.244993	-2.65479	0.00793589	0.335013	672.359	440.102	437.886	274.156	Cirbp	protein_coding	chr10	2604
ENSMUSG00000037106.8	3396.95	-0.650129	0.173444	-3.74834	0.000178007	0.0223978	4368.2	3915.02	2339.47	2965.12	Fer1l6	protein_coding	chr15	8053
ENSMUSG00000024225.5	557.495	-0.648994	0.230705	-2.81309	0.00490684	0.25746	692.637	668.704	412.324	456.314	Clps	protein_coding	chr17	611
ENSMUSG00000046879.7	1131.49	-0.64773	0.198196	-3.26813	0.0010826	0.0911072	1271.08	1471.51	702.396	1080.99	Irgm1	protein_coding	chr11	5810
ENSMUSG00000003062.13	560.575	-0.64648	0.239971	-2.694	0.00706004	0.31335	683.032	679.504	370.091	509.673	Stard3nl	protein_coding	chr13	5600
ENSMUSG00000002565.16	5747.22	-0.644709	0.15841	-4.06987	4.70399e-05	0.00887725	7191.04	6804.94	4038.78	4954.13	Scin	protein_coding	chr12	2999
ENSMUSG00000055148.7	251.495	-0.644089	0.309879	-2.07852	0.0376617	0.756092	220.918	396.902	154.483	233.677	Klf2	protein_coding	chr8	1847
ENSMUSG00000029860.16	649.64	-0.643021	0.217473	-2.95679	0.0031086	0.185657	787.621	796.505	505.681	508.753	Zyx	protein_coding	chr6	5390
ENSMUSG00000056999.14	1467.16	-0.638189	0.213056	-2.9954	0.00274086	0.171602	1431.17	2167.21	1205.85	1064.43	Ide	protein_coding	chr19	5823
ENSMUSG00000024664.4	280.023	-0.636197	0.312979	-2.03272	0.0420813	0.81399	316.969	360.902	260.064	182.158	Fads3	protein_coding	chr19	3269
ENSMUSG00000068566.12	928.601	-0.636179	0.200728	-3.16936	0.00152774	0.11379	1078.98	1175.41	635.713	824.309	Myadm	protein_coding	chr7	4480
ENSMUSG00000029810.15	463.431	-0.634171	0.247475	-2.56256	0.0103903	0.384256	561.367	564.303	327.859	400.195	Tmem176b	protein_coding	chr6	2371
ENSMUSG00000042726.14	788.759	-0.633803	0.227258	-2.78891	0.00528854	0.268126	963.715	941.405	500.124	749.79	Trafd1	protein_coding	chr5	4486
ENSMUSG00000032827.15	1549.21	-0.63264	0.180399	-3.5069	0.000453362	0.0489631	1880.47	1880.11	1095.83	1340.42	Ppp1r9a	protein_coding	chr6	14531
ENSMUSG00000027952.16	581.295	-0.62872	0.234118	-2.68548	0.00724252	0.317105	643.544	769.504	477.896	434.234	Pmvk	protein_coding	chr3	1713
ENSMUSG00000043705.7	1669.29	-0.627081	0.225188	-2.7847	0.00535778	0.270182	1709.71	2335.51	1553.72	1078.23	Capn13	protein_coding	chr17	2951
ENSMUSG00000089960.1	421.656	-0.625877	0.299374	-2.09062	0.036562	0.749261	432.231	550.803	191.158	512.433	Ugt1a1	protein_coding	chr1	2224
ENSMUSG00000074445.4	3190.45	-0.620739	0.182483	-3.40162	0.000669865	0.064939	3783.36	3890.72	3040.75	2046.97	Sprr2a3	protein_coding	chr3	2883
ENSMUSG00000010830.8	294.742	-0.620596	0.287779	-2.1565	0.0310446	0.697306	309.499	405.002	202.272	262.197	Kdelr3	protein_coding	chr15	1411
ENSMUSG00000047730.17	298998	-0.620028	0.133929	-4.62953	3.66504e-06	0.000969366	344566	379963	223800	247663	Fcgbp	protein_coding	chr7	10497
ENSMUSG00000032252.14	990.609	-0.614539	0.201995	-3.04234	0.00234747	0.153652	1260.41	1135.81	723.512	842.709	Glce	protein_coding	chr9	6828
ENSMUSG00000069267.2	948.519	-0.613567	0.198157	-3.09636	0.00195911	0.135054	1010.67	1275.31	615.708	892.388	Hist1h3b	protein_coding	chr13	620
ENSMUSG00000060519.11	754.584	-0.609975	0.216078	-2.82294	0.00475849	0.252728	942.371	879.305	543.468	653.191	Tor3a	protein_coding	chr1	3892
ENSMUSG00000026425.15	319.345	-0.608464	0.280022	-2.17291	0.0297869	0.684465	377.802	393.302	263.398	242.877	Srgap2	protein_coding	chr1	12560
ENSMUSG00000031762.7	390.873	-0.604488	0.290985	-2.07739	0.037766	0.756488	437.567	495.903	388.985	241.037	Mt2	protein_coding	chr8	588
ENSMUSG00000001123.15	1072.31	-0.601529	0.215276	-2.79422	0.00520253	0.266407	1230.52	1323.01	644.604	1091.11	Lgals9	protein_coding	chr11	2137
ENSMUSG00000023367.14	344.884	-0.599361	0.277448	-2.16026	0.0307522	0.696762	423.693	405.902	244.505	305.436	Tmem176a	protein_coding	chr6	3810
ENSMUSG00000033826.9	1142.18	-0.596806	0.186584	-3.1986	0.00138098	0.106532	1180.36	1573.21	801.309	1013.83	Dnah8	protein_coding	chr17	14583
ENSMUSG00000022505.9	775.371	-0.591723	0.206788	-2.8615	0.0042164	0.23253	945.572	918.905	606.817	630.192	Emp2	protein_coding	chr16	8644
ENSMUSG00000025145.13	589.264	-0.58923	0.225282	-2.61552	0.0089091	0.358578	669.158	745.204	425.661	517.033	Lrrc45	protein_coding	chr11	3293
ENSMUSG00000028327.14	456.445	-0.583282	0.257725	-2.26319	0.0236239	0.608646	552.829	537.303	307.854	427.794	Stra6l	protein_coding	chr4	9567
ENSMUSG00000019122.8	320	-0.582735	0.284959	-2.04498	0.0408573	0.801075	286.02	472.503	170.042	351.435	Ccl9	protein_coding	chr11	3045
ENSMUSG00000027513.11	4117.47	-0.582435	0.158271	-3.67999	0.00023324	0.0279888	5169.7	4704.33	3111.88	3483.99	Pck1	protein_coding	chr2	3429
ENSMUSG00000020817.16	801.22	-0.581994	0.213904	-2.72081	0.00651217	0.301195	963.715	952.205	561.25	727.71	Rabep1	protein_coding	chr11	6868
ENSMUSG00000038286.11	293.569	-0.581751	0.290733	-2.00098	0.0453942	0.840177	361.793	342.002	221.166	249.317	Bphl	protein_coding	chr13	2945
ENSMUSG00000070348.5	1372.64	-0.576014	0.183346	-3.14168	0.00167981	0.121622	1525.08	1749.61	938.01	1277.86	Ccnd1	protein_coding	chr7	4709
ENSMUSG00000096054.3	366.967	-0.574231	0.266365	-2.15581	0.0310986	0.697306	403.416	472.503	253.396	338.556	Syne1	protein_coding	chr10	40491
ENSMUSG00000040274.11	1244.67	-0.570048	0.230589	-2.47214	0.0134306	0.445167	1502.67	1423.81	730.18	1322.02	Cdk6	protein_coding	chr5	13989
ENSMUSG00000023800.15	443.781	-0.567045	0.259587	-2.18441	0.028932	0.674714	543.224	513.003	306.742	412.155	Tiam2	protein_coding	chr17	12741
ENSMUSG00000007036.15	871.401	-0.561716	0.206809	-2.71611	0.00660545	0.303368	1032.02	1040.41	785.75	627.432	Abhd16a	protein_coding	chr17	3220
ENSMUSG00000040033.16	1084.08	-0.560654	0.207787	-2.69822	0.00697121	0.311541	1245.47	1316.71	696.839	1077.31	Stat2	protein_coding	chr10	5926
ENSMUSG00000033192.5	417.371	-0.558464	0.260676	-2.14237	0.032164	0.707717	541.089	454.503	317.856	356.035	Lpcat2	protein_coding	chr8	3388
ENSMUSG00000070327.14	9090.68	-0.556247	0.182426	-3.04917	0.00229472	0.152775	9906.1	11306.8	5200.17	9949.67	Rnf213	protein_coding	chr11	16888
ENSMUSG00000018322.10	387.93	-0.555819	0.258893	-2.1469	0.031801	0.702113	459.979	463.503	314.522	313.716	Tomm34	protein_coding	chr2	3040
ENSMUSG00000030748.9	679.379	-0.55447	0.221567	-2.50249	0.0123323	0.422822	789.756	821.705	476.785	629.272	Il4ra	protein_coding	chr7	6002
ENSMUSG00000073399.9	414.067	-0.554069	0.254206	-2.1796	0.0292869	0.677781	519.745	466.203	334.527	335.796	Trim40	protein_coding	chr17	2398
ENSMUSG00000052776.10	1422.11	-0.552484	0.194686	-2.83783	0.0045422	0.246305	1687.3	1676.71	964.683	1359.74	Oas1a	protein_coding	chr5	1885
ENSMUSG00000057948.12	365.699	-0.550827	0.2724	-2.02213	0.0431632	0.822641	413.021	451.803	245.616	352.355	Unc13d	protein_coding	chr11	4679
ENSMUSG00000009545.14	1450.38	-0.55046	0.185426	-2.96861	0.00299146	0.181165	1720.39	1718.11	1039.15	1323.86	Kcnq1	protein_coding	chr7	4093
ENSMUSG00000035929.11	651.676	-0.549584	0.221555	-2.48058	0.013117	0.438136	741.73	802.805	462.336	599.832	H2-Q4	protein_coding	chr17	2596
ENSMUSG00000029646.3	3611.98	-0.548544	0.177336	-3.09326	0.00197973	0.135753	4295.63	4226.42	2410.6	3515.27	Cdx2	protein_coding	chr5	2261
ENSMUSG00000075031.4	1677.39	-0.539165	0.171174	-3.14982	0.00163373	0.118951	1706.51	2268.01	1174.73	1560.3	Hist1h2bb	protein_coding	chr13	508
ENSMUSG00000033022.7	557.631	-0.530278	0.239015	-2.2186	0.026514	0.644452	699.04	618.304	414.547	498.633	Cdo1	protein_coding	chr18	1530
ENSMUSG00000027893.14	2088.73	-0.529613	0.164463	-3.22025	0.00128078	0.101834	2506.94	2429.11	1715.98	1702.9	Ahcyl1	protein_coding	chr3	6690
ENSMUSG00000046314.16	536.665	-0.525276	0.237133	-2.21511	0.0267527	0.644452	647.813	617.403	401.21	480.234	Stxbp6	protein_coding	chr12	5297
ENSMUSG00000054387.13	2219.96	-0.521366	0.16501	-3.1596	0.00157988	0.117001	2627.54	2603.71	1730.43	1918.17	Mdm4	protein_coding	chr1	14798
ENSMUSG00000024339.12	719.552	-0.520459	0.220075	-2.36491	0.0180343	0.534208	894.345	801.005	543.468	639.392	Tap2	protein_coding	chr17	3781
ENSMUSG00000062373.8	721.792	-0.518692	0.211534	-2.45205	0.0142045	0.459771	819.638	879.305	547.913	640.312	Tmem65	protein_coding	chr15	6306
ENSMUSG00000041895.15	442.511	-0.513543	0.24702	-2.07895	0.0376216	0.756092	538.955	502.203	370.091	358.795	Wipi1	protein_coding	chr11	4410
ENSMUSG00000074994.5	545.401	-0.513267	0.238698	-2.15028	0.031533	0.698732	614.729	661.504	374.537	530.833	Qser1	protein_coding	chr2	9037
ENSMUSG00000024503.2	2395.93	-0.512212	0.182926	-2.80011	0.00510856	0.263773	2958.38	2608.21	2502.84	1514.3	Spink1	protein_coding	chr18	422
ENSMUSG00000067212.8	3516.41	-0.511523	0.175378	-2.91668	0.00353775	0.200215	4122.74	4090.52	2400.59	3451.79	H2-T23	protein_coding	chr17	2889
ENSMUSG00000029177.9	501.656	-0.511145	0.249068	-2.05224	0.0401468	0.789533	574.174	597.603	338.973	495.873	Cenpa	protein_coding	chr5	5860
ENSMUSG00000009356.12	535.526	-0.510762	0.238733	-2.13947	0.0323974	0.708307	514.408	731.704	320.079	575.912	Lpo	protein_coding	chr11	3135
ENSMUSG00000030413.7	1227.34	-0.505772	0.182832	-2.76632	0.00566925	0.277259	1404.48	1476.01	984.688	1044.19	Pglyrp1	protein_coding	chr7	1837
ENSMUSG00000023243.9	1565.18	0.502112	0.21256	2.36221	0.0181663	0.534208	1144.08	1435.51	2138.31	1542.82	Kcnk5	protein_coding	chr14	3404
ENSMUSG00000027663.12	506.68	0.502205	0.250886	2.00172	0.0453145	0.840166	368.197	472.503	631.267	554.753	Zmat3	protein_coding	chr3	11435
ENSMUSG00000032294.17	13809.5	0.502795	0.151689	3.31464	0.000917622	0.0809006	11793	10887.4	18964.7	13592.8	Pkm	protein_coding	chr9	5001
ENSMUSG00000001774.8	1246.51	0.502853	0.186631	2.69437	0.00705221	0.31335	905.017	1165.51	1394.79	1520.74	Chordc1	protein_coding	chr9	7498
ENSMUSG00000025220.7	4090.38	0.505714	0.15713	3.21843	0.00128892	0.101857	3774.82	3011.42	4872.32	4702.98	Mgea5	protein_coding	chr19	5024
ENSMUSG00000029246.14	582.151	0.507041	0.251104	2.01925	0.0434615	0.822693	442.903	511.203	806.866	567.633	Ppat	protein_coding	chr5	4421
ENSMUSG00000021665.9	2494.53	0.51109	0.16311	3.13341	0.00172789	0.123721	2239.06	1854.91	3413.07	2471.09	Hexb	protein_coding	chr13	1906
ENSMUSG00000021213.12	2707.29	0.512847	0.15786	3.24876	0.00115911	0.0950765	2347.92	2114.11	3354.16	3012.96	Akr1c13	protein_coding	chr13	1434
ENSMUSG00000020326.7	2745.7	0.516964	0.158985	3.25165	0.00114737	0.0947132	2295.63	2217.61	3430.85	3038.72	Ccng1	protein_coding	chr11	3512
ENSMUSG00000017311.15	540.112	0.52	0.24311	2.13895	0.0324401	0.708307	395.945	493.203	672.388	598.912	Pyy	protein_coding	chr11	631
ENSMUSG00000056737.14	633.07	0.520746	0.228649	2.27749	0.0227568	0.594613	499.467	537.303	825.76	669.751	Capg	protein_coding	chr6	2529
ENSMUSG00000037960.11	425.881	0.521033	0.26177	1.99042	0.0465446	0.847217	340.449	354.602	577.921	430.554	Card19	protein_coding	chr13	1477
ENSMUSG00000021786.13	620.206	0.524571	0.220571	2.37824	0.0173955	0.521948	488.795	528.303	694.616	769.11	Oxsm	protein_coding	chr14	4125
ENSMUSG00000041372.10	1528.17	0.53044	0.197651	2.68372	0.00728086	0.31771	1295.63	1159.21	2291.68	1366.18	B4galnt3	protein_coding	chr6	3779
ENSMUSG00000032109.15	566.718	0.531553	0.233605	2.27543	0.0228799	0.596628	455.71	468.003	742.406	600.752	Nlrx1	protein_coding	chr9	5750
ENSMUSG00000035473.10	912.204	0.534206	0.200038	2.67052	0.0075734	0.326084	794.025	698.404	1068.04	1088.35	Galm	protein_coding	chr17	2476
ENSMUSG00000013483.14	528.258	0.534918	0.235425	2.27214	0.023078	0.599381	436.5	423.902	686.836	565.793	Card14	protein_coding	chr11	4605
ENSMUSG00000089809.9	1183.38	0.542567	0.191308	2.8361	0.00456684	0.24661	963.715	955.805	1563.72	1250.26	Rasgef1b	protein_coding	chr5	13805
ENSMUSG00000057880.12	6192.41	0.543153	0.152745	3.55595	0.000376611	0.0424424	5389.55	4616.13	8675.48	6088.48	Abat	protein_coding	chr16	7748
ENSMUSG00000039648.14	611.572	0.546699	0.230243	2.37445	0.0175753	0.526042	529.35	453.603	884.663	578.672	Kyat1	protein_coding	chr2	2923
ENSMUSG00000031732.12	1539.95	0.554523	0.20341	2.72613	0.00640819	0.298741	1182.5	1287.01	2191.65	1498.66	Phlpp2	protein_coding	chr8	8449
ENSMUSG00000004552.16	1114.05	0.554964	0.205066	2.70626	0.00680447	0.306201	926.362	853.205	1631.51	1045.11	Ctse	protein_coding	chr1	3170
ENSMUSG00000040957.15	929.825	0.555232	0.197807	2.80695	0.00500136	0.260312	726.789	779.404	1130.28	1082.83	Cables1	protein_coding	chr18	3839
ENSMUSG00000037390.12	27815.9	0.561032	0.141049	3.97757	6.96223e-05	0.0115352	21013.9	23992.3	33359.4	32897.8	Muc3	protein_coding	chr5	1943
ENSMUSG00000028211.11	1993.9	0.563737	0.168865	3.33839	0.000842642	0.0769059	1705.45	1516.51	2356.14	2397.49	Trp53inp1	protein_coding	chr4	6475
ENSMUSG00000042524.14	1388.27	0.568845	0.188543	3.01706	0.00255243	0.164574	1212.38	995.406	2052.73	1292.58	Sun2	protein_coding	chr15	5420
ENSMUSG00000040370.13	444.751	0.572334	0.247281	2.31451	0.02064	0.569703	392.743	324.002	559.027	503.233	Etfrf1	protein_coding	chr6	2682
ENSMUSG00000028494.12	2005.02	0.576014	0.195881	2.94063	0.00327541	0.192078	1562.44	1613.71	2934.06	1909.89	Plin2	protein_coding	chr4	3512
ENSMUSG00000034203.8	426.041	0.576136	0.271433	2.12257	0.0337895	0.723769	297.759	387.002	561.25	458.154	Chchd4	protein_coding	chr6	5192
ENSMUSG00000094806.2	427.451	0.579639	0.252038	2.29981	0.0214591	0.578945	356.457	326.702	571.252	455.394	Cyp2d10	protein_coding	chr15	1648
ENSMUSG00000000394.15	618.27	0.581016	0.221095	2.6279	0.00859141	0.351245	485.593	504.903	707.953	774.63	Gcg	protein_coding	chr2	1494
ENSMUSG00000047040.9	4721.16	0.583775	0.158431	3.68471	0.000228959	0.0277319	3610.46	3938.42	6082.61	5253.13	Prr15l	protein_coding	chr11	3923
ENSMUSG00000021773.11	312.919	0.590584	0.293618	2.0114	0.0442827	0.829341	226.254	272.702	412.324	340.396	Comtd1	protein_coding	chr14	2470
ENSMUSG00000025969.15	1307.54	0.591563	0.18154	3.25859	0.00111967	0.0933604	1055.5	1030.51	1520.38	1623.78	Nrp2	protein_coding	chr1	11842
ENSMUSG00000000056.7	958.82	0.593234	0.210243	2.82166	0.00477765	0.252728	722.52	800.105	1296.99	1015.67	Narf	protein_coding	chr11	4806
ENSMUSG00000066090.5	427.191	0.598127	0.264658	2.26	0.0238211	0.610121	303.095	377.102	555.693	472.874	Insl5	protein_coding	chr4	724
ENSMUSG00000015656.17	26157.1	0.598286	0.155196	3.85503	0.000115714	0.016548	18477.1	23288.5	32678.1	30184.8	Hspa8	protein_coding	chr9	4301
ENSMUSG00000021360.16	320.065	0.601431	0.288252	2.08647	0.0369358	0.753839	268.944	232.201	480.119	298.996	Gcnt2	protein_coding	chr13	7051
ENSMUSG00000022546.5	816.702	0.611319	0.203436	3.00497	0.00265607	0.168739	608.325	683.104	909.114	1066.27	Gpt	protein_coding	chr15	2941
ENSMUSG00000029381.16	5450.41	0.612986	0.153162	4.0022	6.2756e-05	0.0105626	4373.54	4213.82	7342.93	5871.36	Shroom3	protein_coding	chr5	13247
ENSMUSG00000024222.17	2276.18	0.620212	0.162509	3.81648	0.000135369	0.0188643	1749.2	1837.81	2626.2	2891.52	Fkbp5	protein_coding	chr17	9468
ENSMUSG00000032050.17	547.91	0.62338	0.26389	2.36228	0.018163	0.534208	425.828	413.102	877.995	474.714	Rdx	protein_coding	chr9	4639
ENSMUSG00000000805.18	6287.65	0.623588	0.161802	3.85402	0.000116193	0.016548	4971.19	4846.53	8923.32	6409.56	Car4	protein_coding	chr11	1966
ENSMUSG00000045312.12	1660.89	0.624414	0.18164	3.43764	0.000586802	0.0598815	1437.57	1183.51	1951.59	2070.89	Lhfpl2	protein_coding	chr13	8415
ENSMUSG00000042041.6	374.067	0.626024	0.28229	2.21767	0.0265776	0.644452	231.59	364.502	451.223	448.954	2010003K11Rik	protein_coding	chr19	1165
ENSMUSG00000030865.4	2910.37	0.629579	0.156419	4.02495	5.69881e-05	0.00998063	2302.03	2268.01	3597.56	3473.87	Chp2	protein_coding	chr7	1603
ENSMUSG00000021775.11	1155.27	0.630718	0.186332	3.38492	0.00071199	0.0671073	1242.26	565.203	1951.59	862.029	Nr1d2	protein_coding	chr14	5409
ENSMUSG00000022562.15	724.847	0.636481	0.214076	2.97315	0.00294761	0.181165	611.527	525.603	873.549	888.708	Oplah	protein_coding	chr15	5837
ENSMUSG00000020272.8	890.28	0.637855	0.200424	3.18252	0.00145998	0.110906	579.51	819.905	954.68	1207.02	Stk10	protein_coding	chr11	5187
ENSMUSG00000045930.3	449.199	0.640627	0.246858	2.59513	0.00945558	0.373607	374.6	328.502	554.582	539.113	Clec14a	protein_coding	chr12	4571
ENSMUSG00000068196.5	527.714	0.643691	0.23605	2.72692	0.00639283	0.298741	465.315	351.002	791.307	503.233	Col8a1	protein_coding	chr16	7833
ENSMUSG00000021306.11	521.765	0.645358	0.258925	2.49245	0.0126865	0.429288	418.357	374.402	837.985	456.314	Gpr137b	protein_coding	chr13	5026
ENSMUSG00000034320.14	25695.7	0.649826	0.155443	4.18047	2.90914e-05	0.00618072	21064.1	18394.3	38642.9	24681.4	Slc26a2	protein_coding	chr18	12370
ENSMUSG00000034472.13	377.646	0.650168	0.273248	2.37941	0.0173406	0.521948	282.818	301.502	527.908	398.355	Rasd2	protein_coding	chr8	3176
ENSMUSG00000031478.16	212.81	0.664065	0.329002	2.01842	0.0435473	0.822702	155.817	173.701	262.287	259.437	Nek3	protein_coding	chr8	2153
ENSMUSG00000038756.13	660.798	0.671422	0.221408	3.0325	0.00242534	0.157952	538.955	473.403	949.123	681.711	Ttll6	protein_coding	chr11	3857
ENSMUSG00000021950.15	540.078	0.673563	0.28548	2.3594	0.0183043	0.534208	429.029	349.202	1005.8	376.275	Anxa8	protein_coding	chr14	1880
ENSMUSG00000001225.12	17154.1	0.694962	0.16209	4.2875	1.80698e-05	0.00403767	13583.8	12195.1	26385.4	16452.1	Slc26a3	protein_coding	chr12	6369
ENSMUSG00000050777.7	333.52	0.703469	0.285156	2.46696	0.0136266	0.450512	263.608	236.701	509.015	324.756	Tmem37	protein_coding	chr1	1311
ENSMUSG00000073436.11	348.583	0.703565	0.274106	2.56676	0.0102654	0.383399	261.473	267.302	474.562	390.995	Eme2	protein_coding	chr17	6000
ENSMUSG00000029762.6	1176.53	0.704513	0.190808	3.69227	0.000222265	0.0271751	887.941	896.405	1308.1	1613.66	Akr1b8	protein_coding	chr6	1499
ENSMUSG00000032122.15	3860.53	0.710774	0.170271	4.17437	2.98811e-05	0.00624611	3067.24	2701.82	5931.47	3741.59	Slc37a2	protein_coding	chr9	6643
ENSMUSG00000068086.6	175.578	0.711046	0.361644	1.96615	0.049281	0.86721	165.422	104.401	235.614	196.877	Cyp2d9	protein_coding	chr15	2658
ENSMUSG00000047501.3	555.354	0.712752	0.231105	3.0841	0.00204168	0.139264	510.139	337.502	781.304	592.472	Cldn4	protein_coding	chr5	1816
ENSMUSG00000009621.18	457.778	0.718897	0.24644	2.91713	0.00353266	0.200215	344.718	346.502	529.02	610.872	Vav2	protein_coding	chr2	6915
ENSMUSG00000029657.15	1120.5	0.728814	0.235085	3.10021	0.00193384	0.134024	400.214	1430.11	925.784	1725.9	Hsph1	protein_coding	chr5	7266
ENSMUSG00000026880.11	1299.35	0.730112	0.183914	3.96985	7.19181e-05	0.0116507	1020.28	927.005	1820.45	1429.66	Stom	protein_coding	chr2	2827
ENSMUSG00000057614.6	339.483	0.730265	0.288684	2.52963	0.0114183	0.406541	226.254	284.402	464.559	382.715	Gnai1	protein_coding	chr5	3135
ENSMUSG00000068299.11	366.766	0.735139	0.271038	2.71232	0.00668149	0.304048	264.675	284.402	501.235	416.755	Nat8f4	protein_coding	chr6	3223
ENSMUSG00000026958.13	351.022	0.739109	0.270415	2.73324	0.00627138	0.296109	262.54	262.801	465.671	413.075	Dpp7	protein_coding	chr2	3337
ENSMUSG00000024421.16	1414.79	0.747071	0.179916	4.15234	3.29099e-05	0.00656173	1072.57	1035.91	1920.47	1630.22	Lama3	protein_coding	chr18	10745
ENSMUSG00000045725.5	700.617	0.756676	0.217418	3.48028	0.000500888	0.0527764	580.577	450.903	1079.16	691.831	Prr15	protein_coding	chr6	3157
ENSMUSG00000074006.3	174.041	0.7578	0.358267	2.11518	0.0344148	0.727594	119.531	139.501	214.497	222.637	Omp	protein_coding	chr7	2144
ENSMUSG00000060224.3	216.726	0.759141	0.346701	2.18961	0.0285525	0.673985	146.212	172.801	323.413	224.477	Pyroxd2	protein_coding	chr19	3119
ENSMUSG00000026418.16	806.872	0.763192	0.224521	3.3992	0.000675829	0.064939	617.93	555.303	1286.98	767.27	Tnni1	protein_coding	chr1	3600
ENSMUSG00000074622.4	232.137	0.773557	0.319247	2.42307	0.01539	0.487664	143.01	201.601	265.621	318.316	Mafb	protein_coding	chr2	3363
ENSMUSG00000049134.15	370.056	0.77378	0.29553	2.61827	0.00883758	0.356807	272.146	256.501	626.822	324.756	Nrap	protein_coding	chr19	5507
ENSMUSG00000002228.7	316.16	0.781125	0.283551	2.75479	0.00587295	0.281901	255.07	211.501	397.876	400.195	Ppm1j	protein_coding	chr3	1814
ENSMUSG00000037362.8	3753.12	0.782996	0.163157	4.79902	1.59445e-06	0.000460754	2201.71	3379.52	4297.73	5133.53	Nov	protein_coding	chr15	2869
ENSMUSG00000020889.11	655.121	0.784748	0.243659	3.22067	0.00127889	0.101834	589.115	317.702	1285.87	427.794	Nr1d1	protein_coding	chr11	3077
ENSMUSG00000030762.11	7015.44	0.784975	0.146617	5.35392	8.60702e-08	3.48584e-05	5706.52	4543.23	10439.2	7372.78	Aqp8	protein_coding	chr7	1581
ENSMUSG00000044468.14	241.911	0.785756	0.336199	2.33718	0.01943	0.549794	172.892	173.701	395.653	225.397	Tent5c	protein_coding	chr3	6097
ENSMUSG00000027068.6	411.714	0.787115	0.269834	2.91703	0.00353383	0.200215	319.104	282.602	449	596.152	Dhrs9	protein_coding	chr2	4281
ENSMUSG00000040987.15	153.799	0.797648	0.387917	2.05623	0.0397601	0.785716	136.606	90.9005	194.493	193.197	Mill2	protein_coding	chr7	4546
ENSMUSG00000025262.8	256.952	0.813159	0.308564	2.6353	0.00840636	0.348892	199.573	173.701	312.299	342.236	Fam120c	protein_coding	chrX	5823
ENSMUSG00000060487.7	229.257	0.819313	0.325655	2.51589	0.0118731	0.415878	145.144	181.801	221.166	368.915	Samd5	protein_coding	chr10	6922
ENSMUSG00000004038.9	450.776	0.819941	0.246204	3.33034	0.000867409	0.0780668	345.785	306.902	590.146	560.273	Gstm3	protein_coding	chr3	1311
ENSMUSG00000036123.8	5234.46	0.823663	0.152675	5.39489	6.85641e-08	2.86642e-05	4111	3465.92	6677.21	6683.71	Slc9a3	protein_coding	chr13	5504
ENSMUSG00000030873.9	187.096	0.841652	0.367662	2.2892	0.0220677	0.584862	139.808	118.801	327.859	161.918	Scnn1b	protein_coding	chr7	2633
ENSMUSG00000072812.4	251.005	0.846343	0.367783	2.3012	0.0213803	0.578945	175.027	154.801	501.235	172.958	Ahnak2	protein_coding	chr12	14163
ENSMUSG00000038751.5	394.261	0.858539	0.258081	3.32663	0.000879037	0.0785677	256.137	304.202	460.114	556.593	Ptk6	protein_coding	chr2	3689
ENSMUSG00000028862.6	170.804	0.859945	0.374129	2.29853	0.0215317	0.578945	122.732	115.201	277.846	167.438	Map3k6	protein_coding	chr4	4604
ENSMUSG00000023087.15	1144.54	0.867398	0.197739	4.38657	1.15151e-05	0.00281577	744.932	876.605	1569.28	1387.34	Noct	protein_coding	chr3	10658
ENSMUSG00000055373.8	705.522	0.871725	0.246596	3.53504	0.000407714	0.0451621	495.198	473.403	1200.3	653.191	Fut9	protein_coding	chr4	13824
ENSMUSG00000078566.8	197.114	0.874902	0.379474	2.30556	0.021135	0.578377	122.732	148.501	332.304	184.918	Bnip3	protein_coding	chr7	2265
ENSMUSG00000074882.3	1193.64	0.884767	0.229414	3.85664	0.000114957	0.016548	903.95	679.504	2273.9	917.228	Cyp2c68	protein_coding	chr19	1724
ENSMUSG00000033849.3	201.667	0.886735	0.364532	2.43253	0.0149936	0.478615	120.598	161.101	307.854	217.117	B3galt2	protein_coding	chr1	9288
ENSMUSG00000035431.4	312.434	0.890211	0.282236	3.15414	0.00160971	0.118534	236.927	199.801	457.891	355.115	Sstr1	protein_coding	chr12	2046
ENSMUSG00000020261.15	1681.87	0.895406	0.218466	4.09861	4.15635e-05	0.00816156	1214.52	1030.51	3078.54	1403.9	Slc36a1	protein_coding	chr11	5626
ENSMUSG00000041073.10	106.169	0.897856	0.445872	2.01371	0.0440402	0.827189	65.1015	82.8005	116.696	160.078	Nacad	protein_coding	chr11	4892
ENSMUSG00000037254.18	183.437	0.92549	0.361224	2.5621	0.0104042	0.384256	145.144	99.9006	332.304	156.398	Itih2	protein_coding	chr2	3315
ENSMUSG00000041482.16	124.484	0.927968	0.42424	2.18737	0.0287157	0.674714	87.5135	81.0005	203.384	126.038	Piezo2	protein_coding	chr18	14566
ENSMUSG00000045331.3	195.027	0.928301	0.373339	2.48649	0.0129012	0.433158	118.463	145.801	318.968	196.877	2310079G19Rik	protein_coding	chr16	881
ENSMUSG00000025557.10	2112.21	0.937055	0.435274	2.15279	0.0313351	0.697306	1503.74	1255.51	3928.75	1760.86	Slc15a1	protein_coding	chr14	4885
ENSMUSG00000028957.12	528.56	0.944513	0.278947	3.38599	0.000709209	0.0671073	392.743	278.102	1068.04	375.355	Per3	protein_coding	chr4	9608
ENSMUSG00000029188.14	672.256	0.947666	0.222989	4.24982	2.13938e-05	0.00462106	366.062	561.603	793.529	967.827	Slc34a2	protein_coding	chr5	5013
ENSMUSG00000039347.7	345.682	0.956818	0.280891	3.40636	0.000658344	0.0646375	243.33	220.501	554.582	364.315	Atp6v0e2	protein_coding	chr6	2381
ENSMUSG00000022358.7	1313	0.987767	0.196382	5.02983	4.9092e-07	0.000155179	961.581	801.005	1612.62	1876.78	Fbxo32	protein_coding	chr15	6976
ENSMUSG00000070390.12	619.553	0.989074	0.228003	4.338	1.43787e-05	0.0034509	395.945	432.902	885.774	763.59	Nlrp1b	protein_coding	chr11	6305
ENSMUSG00000056515.9	223.747	0.996337	0.362398	2.74929	0.00597242	0.284961	143.01	142.201	415.658	194.117	Rab31	protein_coding	chr17	3813
ENSMUSG00000038569.13	90.2058	1.00013	0.48124	2.07823	0.0376879	0.756092	52.2946	68.4004	112.25	127.878	Rad9b	protein_coding	chr5	4322
ENSMUSG00000073530.11	174.666	1.00608	0.358316	2.80781	0.00498793	0.260312	114.194	117.901	241.171	225.397	Pappa2	protein_coding	chr1	10294
ENSMUSG00000040505.13	215.978	1.00809	0.383012	2.63202	0.00848799	0.34922	134.472	133.201	427.884	168.358	Abcg5	protein_coding	chr17	2712
ENSMUSG00000064307.13	145.652	1.00986	0.391241	2.58116	0.00984679	0.375337	104.589	89.1005	185.601	203.317	Lrrc51	protein_coding	chr7	1210
ENSMUSG00000074195.3	275.014	1.02537	0.306554	3.34485	0.00082328	0.0756717	182.498	175.501	441.22	300.836	Clca4b	protein_coding	chr3	2997
ENSMUSG00000038776.13	306.877	1.02709	0.284291	3.6128	0.000302912	0.0349301	229.456	175.501	454.557	367.995	Ephx1	protein_coding	chr1	1950
ENSMUSG00000020838.12	269.031	1.02885	0.301825	3.40874	0.000652626	0.0645651	205.977	144.001	455.668	270.476	Slc6a4	protein_coding	chr11	4531
ENSMUSG00000032454.9	147.189	1.03148	0.420047	2.45562	0.0140641	0.45912	94.9841	88.2005	282.292	123.278	Rbp2	protein_coding	chr9	962
ENSMUSG00000002900.16	111.941	1.03425	0.437615	2.36338	0.0181092	0.534208	62.967	82.8005	118.918	183.078	Lamb1	protein_coding	chr12	9917
ENSMUSG00000043639.14	74.7171	1.03481	0.525114	1.97064	0.0487653	0.864566	61.8998	36.9002	120.03	80.0389	Rbm20	protein_coding	chr19	6790
ENSMUSG00000096852.2	505.54	1.04245	0.242953	4.29074	1.78079e-05	0.00403767	350.054	304.202	811.312	556.593	Cyp2d12	protein_coding	chr15	3880
ENSMUSG00000042498.16	163.625	1.09209	0.371977	2.93592	0.00332564	0.192412	106.724	100.801	255.619	191.357	D330045A20Rik	protein_coding	chrX	3740
ENSMUSG00000036437.6	103.034	1.09766	0.467909	2.34587	0.0189826	0.542912	66.1687	61.2003	184.49	100.279	Npy1r	protein_coding	chr8	3454
ENSMUSG00000052026.7	260.998	1.10044	0.344387	3.19536	0.00139656	0.107097	148.346	174.601	463.448	257.597	Slc6a7	protein_coding	chr18	3342
ENSMUSG00000015647.9	794.239	1.11685	0.210643	5.30207	1.14495e-07	4.3643e-05	581.644	406.802	1388.12	800.389	Lama5	protein_coding	chr2	11388
ENSMUSG00000001270.9	312.413	1.12618	0.296418	3.7993	0.000145104	0.0197953	155.817	242.101	415.658	436.074	Ckb	protein_coding	chr12	2895
ENSMUSG00000000983.13	152.831	1.14062	0.45402	2.51227	0.0119956	0.416792	72.5721	111.601	290.072	137.078	Wfdc18	protein_coding	chr11	1220
ENSMUSG00000037053.6	82.4103	1.16023	0.50885	2.28011	0.0226012	0.594142	62.967	40.5002	116.696	109.479	Azgp1	protein_coding	chr5	1610
ENSMUSG00000049551.2	92.1386	1.16591	0.557785	2.09024	0.0365959	0.749261	41.6223	65.7004	186.713	74.519	Fzd9	protein_coding	chr5	2293
ENSMUSG00000055980.2	270.774	1.16761	0.300151	3.89008	0.000100211	0.0151857	170.758	162.901	361.2	388.235	Irs1	protein_coding	chr1	9144
ENSMUSG00000027870.8	12632.9	1.20698	0.151909	7.94545	1.93489e-15	2.27966e-12	8473.86	6857.14	17260.9	17939.8	Hao2	protein_coding	chr3	2049
ENSMUSG00000004328.15	96.6094	1.21176	0.478686	2.53143	0.0113597	0.405569	53.3619	62.1004	157.817	113.159	Hif3a	protein_coding	chr7	6710
ENSMUSG00000028464.16	98.2033	1.21648	0.472519	2.57446	0.0100396	0.378235	54.4291	63.0004	156.705	118.678	Tpm2	protein_coding	chr4	2909
ENSMUSG00000026764.15	72.5142	1.22184	0.541045	2.25829	0.0239276	0.610436	55.4963	33.3002	105.582	95.6787	Kif5c	protein_coding	chr2	7142
ENSMUSG00000095115.2	263.534	1.22235	0.33311	3.66952	0.00024301	0.0288937	156.884	146.701	501.235	249.317	Itpripl2	protein_coding	chr7	6865
ENSMUSG00000022229.3	6701.41	1.2258	0.508576	2.41027	0.0159408	0.496003	3565.64	4274.12	12043	6922.91	Atp12a	protein_coding	chr14	4016
ENSMUSG00000032724.5	234.73	1.25525	0.360228	3.4846	0.000492877	0.0523581	120.598	149.401	427.884	241.037	Abtb2	protein_coding	chr2	6032
ENSMUSG00000068744.12	91.8373	1.28612	0.483963	2.65748	0.00787265	0.33343	67.2359	41.4002	140.035	118.678	Psrc1	protein_coding	chr3	3364
ENSMUSG00000054999.2	604.289	1.28849	0.244526	5.26935	1.36909e-07	5.06955e-05	353.256	340.202	692.393	1031.31	Naaladl1	protein_coding	chr19	2491
ENSMUSG00000035878.13	236.142	1.30792	0.324374	4.03214	5.52723e-05	0.00998063	161.153	113.401	343.418	326.596	Hykk	protein_coding	chr9	8936
ENSMUSG00000025161.16	103.081	1.31169	0.496244	2.64324	0.0082118	0.344417	49.0929	65.7004	194.493	103.039	Slc16a3	protein_coding	chr11	5318
ENSMUSG00000029074.14	628.144	1.31182	0.221096	5.93328	2.96936e-09	1.42529e-06	359.659	361.802	896.888	894.228	Ttll10	protein_coding	chr4	3985
ENSMUSG00000009614.16	221.359	1.32433	0.325487	4.06876	4.72631e-05	0.00887725	113.127	139.501	282.292	350.515	Sardh	protein_coding	chr2	5432
ENSMUSG00000063522.5	1942.77	1.33356	0.201088	6.63175	3.31726e-11	2.14958e-08	924.227	1298.71	2995.18	2552.97	2010109I03Rik	protein_coding	chr15	3302
ENSMUSG00000066687.5	87.468	1.35163	0.533278	2.53457	0.0112585	0.404184	43.7567	48.6003	181.156	76.359	Zbtb16	protein_coding	chr9	5283
ENSMUSG00000068547.6	4158.77	1.35361	0.153834	8.79915	1.37862e-18	1.78669e-15	2150.48	2504.71	5137.94	6841.95	Clca4a	protein_coding	chr3	3004
ENSMUSG00000030882.19	43.8105	1.35733	0.681176	1.99263	0.0463022	0.846178	23.4792	25.2001	51.1237	75.439	Dnhd1	protein_coding	chr7	15081
ENSMUSG00000023176.9	60.0647	1.36467	0.583963	2.33692	0.0194435	0.549794	40.555	27.0002	100.025	72.679	Cpn2	protein_coding	chr16	4550
ENSMUSG00000053113.3	186.453	1.37459	0.428072	3.21113	0.00132216	0.103224	116.329	81.9005	166.708	380.875	Socs3	protein_coding	chr11	2891
ENSMUSG00000032006.15	64.5205	1.46498	0.58033	2.52439	0.01159	0.409218	39.4878	25.2001	140.035	53.3593	Pdgfd	protein_coding	chr9	3154
ENSMUSG00000027375.14	595.992	1.51932	0.225514	6.73713	1.61542e-11	1.16311e-08	315.902	300.602	909.114	858.349	Mal	protein_coding	chr2	2778
ENSMUSG00000033854.10	62.8074	1.52956	0.613028	2.49509	0.0125924	0.427357	26.6809	35.1002	127.809	61.6392	Kcnk10	protein_coding	chr12	8774
ENSMUSG00000092008.1	104.055	1.53033	0.474649	3.22414	0.00126352	0.10171	57.6308	43.2002	223.389	91.9988	Cyp2c69	protein_coding	chr19	1770
ENSMUSG00000117286.1	41.0914	1.60483	0.706859	2.27037	0.0231852	0.600961	18.143	22.5001	66.6831	57.0393	Gm1043	protein_coding	chr5	13507
ENSMUSG00000024620.11	246.297	1.60779	0.316391	5.08165	3.74175e-07	0.000127613	118.463	124.201	401.21	341.316	Pdgfrb	protein_coding	chr18	5478
ENSMUSG00000031098.18	91.3839	1.64456	0.555531	2.96034	0.00307303	0.184382	39.4878	36.0002	231.168	58.8792	Syt8	protein_coding	chr7	1894
ENSMUSG00000040856.17	123.84	1.68002	0.447204	3.75672	0.000172152	0.021987	45.8912	72.9004	210.052	166.518	Dlk1	protein_coding	chr12	5657
ENSMUSG00000021565.16	40.8629	1.76334	0.708446	2.48903	0.0128092	0.432311	18.143	18.9001	55.5693	70.8391	Slc6a19	protein_coding	chr13	5006
ENSMUSG00000101031.1	581.654	1.77421	0.231987	7.64789	2.04298e-14	2.0367e-11	262.54	261.901	982.465	819.709	Ms4a12	protein_coding	chr19	792
ENSMUSG00000037902.18	37.3018	1.90217	0.748236	2.5422	0.0110156	0.401018	12.8068	18.0001	41.1213	77.279	Sirpa	protein_coding	chr2	4911
ENSMUSG00000000216.8	121.439	2.03491	0.513898	3.95974	7.50303e-05	0.0120048	48.0257	25.2001	360.089	52.4393	Scnn1g	protein_coding	chr7	2991
ENSMUSG00000031842.14	27.4122	2.04599	0.884129	2.31413	0.0206605	0.569703	7.47066	12.6001	23.3391	66.2391	Pde4c	protein_coding	chr8	5592
ENSMUSG00000041801.5	71.1268	2.15903	0.629606	3.42918	0.000605417	0.0608233	18.143	29.7002	172.265	64.3992	Phlda3	protein_coding	chr1	1559
ENSMUSG00000017002.14	42.7975	2.19371	0.724471	3.02802	0.00246161	0.159512	18.143	9.90006	110.027	33.1196	Slpi	protein_coding	chr2	1180
ENSMUSG00000081984.3	19.6836	2.30969	1.04939	2.20097	0.0277381	NA	7.47066	4.50003	51.1237	15.6398	Dnajb3	protein_coding	chr1	1051
ENSMUSG00000038068.15	14.4531	2.36583	1.20677	1.96046	0.0499424	NA	7.47066	2.70002	25.5619	22.0797	Rnf144b	protein_coding	chr13	4936
ENSMUSG00000037386.16	81.0679	2.38664	0.528267	4.51787	6.24639e-06	0.00155679	28.8154	23.4001	126.698	145.358	Rims2	protein_coding	chr15	10389
ENSMUSG00000024524.16	248.133	2.54794	0.334344	7.62071	2.52274e-14	2.33534e-11	84.3117	54.0003	595.703	258.517	Gnal	protein_coding	chr18	5761
ENSMUSG00000028402.18	50.2598	2.65018	0.724199	3.65946	0.000252749	0.0297784	16.0086	9.90006	50.0124	125.118	Mpdz	protein_coding	chr4	12437
ENSMUSG00000034457.10	144.806	2.73071	0.41554	6.57148	4.9816e-11	3.07436e-08	36.2861	38.7002	288.96	215.277	Eda2r	protein_coding	chrX	5891
ENSMUSG00000038550.10	30.7467	2.90121	0.929234	3.12215	0.00179535	0.127146	9.60514	2.70002	97.802	12.8798	Ciart	protein_coding	chr3	2261
ENSMUSG00000048458.8	22.0552	3.12452	1.02386	3.0517	0.0022755	NA	4.26895	4.50003	50.0124	29.4396	Inka2	protein_coding	chr3	4781
ENSMUSG00000022376.8	8.9348	4.07578	1.78598	2.28209	0.0224839	NA	0	2.70002	15.5594	17.4798	Adcy8	protein_coding	chr15	8152
ENSMUSG00000058579.5	3.9763	5.2485	2.67446	1.96245	0.0497098	NA	0	0	12.2252	3.67995	Cela2a	protein_coding	chr4	1723
