# Supplementary material for: DDX5 promotes oncogene C3 and FABP1 expressions and drives intestinal inflammation and tumorigenesis
Source: Life Sci Alliance. 2020 Aug 18;3(10):e202000772. doi: 10.26508/lsa.202000772 (PMC7441524; doi:10.26508/lsa.202000772)
Supplement: Supplementary file 9 [file LSA-2020-00772_SdataF2.2.xlsx]

## Sheet: Fig_2C
	Apc fl/+ Ddx5 +/+ or fl/+ CDX2Cre +	Apc fl/+ Ddx5 +/+ or fl/+ CDX2Cre +	Apc fl/+ Ddx5 +/+ or fl/+ CDX2Cre +	Apc fl/+ Ddx5 +/+ or fl/+ CDX2Cre +	Apc fl/+ Ddx5 +/+ or fl/+ CDX2Cre +	Apc fl/+ Ddx5 +/+ or fl/+ CDX2Cre +	Apc fl/+ Ddx5 +/+ or fl/+ CDX2Cre +	Apc fl/+ Ddx5 +/+ or fl/+ CDX2Cre +	Apc fl/+ Ddx5 +/+ or fl/+ CDX2Cre +	Apc fl/+ Ddx5 +/+ or fl/+ CDX2Cre +	Apc fl/+ Ddx5 +/+ or fl/+ CDX2Cre +	Apc fl/+ Ddx5 +/+ or fl/+ CDX2Cre +	Apc fl/+ Ddx5 +/+ or fl/+ CDX2Cre +	Apc fl/+ Ddx5 +/+ or fl/+ CDX2Cre +	Apc fl/+ Ddx5 +/+ or fl/+ CDX2Cre +	Apc fl/+ Ddx5 +/+ or fl/+ CDX2Cre +	Apc fl/+ Ddx5 +/+ or fl/+ CDX2Cre +	Apc fl/+ Ddx5 +/+ or fl/+ CDX2Cre +	Apc fl/+ Ddx5 +/+ or fl/+ CDX2Cre +	Apc fl/+ Ddx5 fl/fl CDX2Cre +	Apc fl/+ Ddx5 fl/fl CDX2Cre +	Apc fl/+ Ddx5 fl/fl CDX2Cre +	Apc fl/+ Ddx5 fl/fl CDX2Cre +	Apc fl/+ Ddx5 fl/fl CDX2Cre +	Apc fl/+ Ddx5 fl/fl CDX2Cre +	Apc fl/+ Ddx5 fl/fl CDX2Cre +	Apc fl/+ Ddx5 fl/fl CDX2Cre +	Apc fl/+ Ddx5 fl/fl CDX2Cre +	Apc fl/+ Ddx5 fl/fl CDX2Cre +	Apc fl/+ Ddx5 fl/fl CDX2Cre +	Apc fl/+ Ddx5 fl/fl CDX2Cre +	Apc fl/+ Ddx5 fl/fl CDX2Cre +	Apc fl/+ Ddx5 fl/fl CDX2Cre +	Apc fl/+ Ddx5 fl/fl CDX2Cre +	Apc fl/+ Ddx5 fl/fl CDX2Cre +	Apc fl/+ Ddx5 fl/fl CDX2Cre +	Apc fl/+ Ddx5 fl/fl CDX2Cre +	Apc fl/+ Ddx5 fl/fl CDX2Cre +
100	100	100		100	100	100*	100*	100	100	100	100	100	100	100		100	100			100	100	100	100	100	100		100	100	100			100
110	101	97		98	94	101*	102*	81*	102	95	103	106	100	100			93			102	103	103	100	102	100		100	99	100			96
120	97			97	91	103*	105*	75*	100	97	93	100	92							104	100	98	102	102	100		99	100				94
