# Supplementary material for: DDX5 promotes oncogene C3 and FABP1 expressions and drives intestinal inflammation and tumorigenesis
Source: Life Sci Alliance. 2020 Aug 18;3(10):e202000772. doi: 10.26508/lsa.202000772 (PMC7441524; doi:10.26508/lsa.202000772)
Supplement: Supplementary file 10 [file LSA-2020-00772_SdataF2.3.xlsx]

## Sheet: Fig_2D
WT	KO
8	2
6	8
8	5
15	0
12	0
	4
6	4
25*	0
11*	2
13	2
13	3
8	3
4*
11
8
5
13
9
5
7
14
