# Supplementary material for: DDX5 promotes oncogene C3 and FABP1 expressions and drives intestinal inflammation and tumorigenesis
Source: Life Sci Alliance. 2020 Aug 18;3(10):e202000772. doi: 10.26508/lsa.202000772 (PMC7441524; doi:10.26508/lsa.202000772)
Supplement: Supplementary file 11 [file LSA-2020-00772_SdataF2.4.xlsx]

## Sheet: Fig_2E
WT	KO
3.9	3.6
3.3	2.9
3	3.33144
2.9
3.6
	3.73004
	2.96325
4.2
3*	4.01173
4.1*	3.32889
2.4	2.3546
3.7	1.96613
3.2
4.1*
4.03937
4.03204
4.03638
3.45376
3.1986
2.26044
3.23704
3.45752
