# Supplementary material for: DDX5 promotes oncogene C3 and FABP1 expressions and drives intestinal inflammation and tumorigenesis
Source: Life Sci Alliance. 2020 Aug 18;3(10):e202000772. doi: 10.26508/lsa.202000772 (PMC7441524; doi:10.26508/lsa.202000772)
Supplement: Supplementary file 14 [file LSA-2020-00772_TableS5.xlsx]

## Sheet: DDX5.mAb_IP_Ep.rep0102_merged.s
Table S5. DDX5 eCLIP targets in colonic intestinal epithelial cells. Peaks are called with a cutoff of three for both log10 P-values and log2 (fold changes: immunoprecipitation over input).
chrom	start	end	l10p	l2fc	strand	geneid	genename	region
chr7	57618239	57618249	34.1248	7.07164	+	ENSMUSG00000033676.13	Gabrb3	distintron500
chr7	57618229	57618239	34.1248	7.07164	+	ENSMUSG00000033676.13	Gabrb3	distintron500
chr7	112679997	112680039	4.06261	3.06635	+	ENSMUSG00000055320.17	Tead1	proxintron500
chr7	82731341	82731375	3.45692	4.02328	+	ENSMUSG00000038563.14	Efl1	distintron500
chr7	141751956	141751988	3.45692	4.02328	+	ENSMUSG00000025515.15	Muc2	proxintron500
chr7	131086932	131086977	3.09847	3.88577	+	ENSMUSG00000047517.11	Dmbt1	distintron500
chr7	128774919	128774963	24.21	5.14881	-	ENSMUSG00000077283.1	n-R5s158	noncoding_exon
chr7	80915768	80915872	4.19074	3.47074	-	ENSMUSG00000025724.12	Sec11a	CDS
chr7	126161004	126161022	4.18158	4.26428	-	ENSMUSG00000000131.15	Xpo6	CDS
chr7	126169128	126169140	3.81808	4.14881	-	ENSMUSG00000000131.15	Xpo6	CDS
chr7	19308622	19308694	3.50962	3.26428	-	ENSMUSG00000003545.3	Fosb	distintron500
chr7	126160964	126161004	3.50962	3.26428	-	ENSMUSG00000000131.15	Xpo6	CDS
chr7	44551901	44552035	3.09847	3.88577	-	ENSMUSG00000060601.13	Nr1h2	CDS
chr14	99099669	99099694	5.65346	4.65131	+	ENSMUSG00000022064.9	Pibf1	5utr
chr14	120397531	120397622	3.50962	3.26428	+	ENSMUSG00000022139.16	Mbnl2	distintron500
chr14	61681806	61681836	5.2337	3.73377	-	ENSMUSG00000097589.9	Dleu2	proxnoncoding_intron500
chr19	7515320	7515336	4.18158	4.26428	+	ENSMUSG00000024759.13	Atl3	distintron500
chr19	7515316	7515320	4.18158	4.26428	+	ENSMUSG00000024759.13	Atl3	distintron500
chr19	39023718	39023810	3.17445	3.14881	+	ENSMUSG00000025002.5	Cyp2c55	distintron500
chr19	5840810	5840913	41.9188	4.24567	-	ENSMUSG00000092274.2	Neat1	noncoding_exon
chr19	5840726	5840810	35.0055	3.84395	-	ENSMUSG00000092274.2	Neat1	noncoding_exon
chr19	5840189	5840257	18.2176	4.78624	-	ENSMUSG00000092274.2	Neat1	noncoding_exon
chr19	5824745	5824834	17.8459	4.76024	-	ENSMUSG00000092274.2	Neat1	noncoding_exon
chr19	5840683	5840726	15.4431	4.23627	-	ENSMUSG00000092274.2	Neat1	noncoding_exon
chr19	5841456	5841510	14.0889	3.00125	-	ENSMUSG00000092274.2	Neat1	noncoding_exon
chr19	5841627	5841701	10.5255	3.24834	-	ENSMUSG00000092274.2	Neat1	noncoding_exon
chr19	5834467	5834535	9.40865	5.31873	-	ENSMUSG00000092274.2	Neat1	noncoding_exon
chr19	5840523	5840544	7.37279	4.14881	-	ENSMUSG00000092274.2	Neat1	noncoding_exon
chr19	5837070	5837109	4.53587	3.56384	-	ENSMUSG00000092274.2	Neat1	noncoding_exon
chr19	5839262	5839288	3.81808	4.14881	-	ENSMUSG00000092274.2	Neat1	noncoding_exon
chr19	5835497	5835499	3.45692	4.02328	-	ENSMUSG00000092274.2	Neat1	noncoding_exon
chr8	108715030	108715059	6.39756	4.81177	+	ENSMUSG00000038872.10	Zfhx3	5utr
chr8	46740806	46740862	3.45692	4.02328	+	ENSMUSG00000031627.9	Irf2	proxintron500
chr8	84208720	84208745	3.17445	3.14881	+	ENSMUSG00000065444.1	Mir27a	miRNA
chr8	13494393	13494449	4.88361	3.65131	-	ENSMUSG00000031451.6	Gas6	5utr
chr8	120633908	120633930	4.54709	4.3712	-	ENSMUSG00000043687.15	1190005I06Rik	proxintron500
chr8	120633905	120633908	3.81808	4.14881	-	ENSMUSG00000043687.15	1190005I06Rik	proxintron500
chr8	41125175	41125262	3.45692	4.02328	-	ENSMUSG00000045636.16	Mtus1	distintron500
chr8	57652673	57652759	3.17445	3.14881	-	ENSMUSG00000031608.13	Galnt7	proxintron500
chr1	74855021	74855032	13.282	4.0557	+	ENSMUSG00000090071.4	Cdk5r2	5utr
chr1	74855009	74855021	13.282	4.0557	+	ENSMUSG00000090071.4	Cdk5r2	5utr
chr1	78658361	78658433	10.6636	4.60824	+	ENSMUSG00000032883.15,ENSMUSG00000079470.8,ENSMUSG00000032883.15,ENSMUSG00000032883.15	Acsl3,Utp14b,Acsl3,Acsl3	proxintron500
chr1	78658131	78658189	5.60338	3.3712	+	ENSMUSG00000032883.15,ENSMUSG00000079470.8,ENSMUSG00000032883.15,ENSMUSG00000032883.15	Acsl3,Utp14b,Acsl3,Acsl3	proxintron500
chr1	59622469	59622486	3.09847	3.88577	+	ENSMUSG00000047361.16	Gm973	distintron500
chr1	59622465	59622469	3.09847	3.88577	+	ENSMUSG00000047361.16	Gm973	distintron500
chr1	191182451	191182518	5.65346	4.65131	-	ENSMUSG00000026628.13	Atf3	distintron500
chr1	134076990	134077090	4.88361	3.65131	-	ENSMUSG00000020423.6	Btg2	3utr
chr1	30949277	30949361	3.45692	4.02328	-	ENSMUSG00000026064.15	Ptp4a1	proxintron500
chr11	58284297	58284323	8.0972	4.26428	+	ENSMUSG00000069873.4	4930438A08Rik	distintron500
chr11	87727333	87727421	6.39512	3.26428	+	ENSMUSG00000034177.15	Rnf43	CDS
chr11	58114050	58114095	5.28322	4.56384	+	ENSMUSG00000020515.13	Cnot8	CDS
chr11	58115264	58115306	4.18158	4.26428	+	ENSMUSG00000020515.13	Cnot8	CDS
chr11	43439169	43439268	4.06261	3.06635	+	ENSMUSG00000020409.10	Slu7	CDS
chr11	32221924	32221938	10.5479	5.47074	-	ENSMUSG00000020282.18	Rhbdf1	proxintron500
chr11	32221938	32221953	10.5479	5.47074	-	ENSMUSG00000020282.18	Rhbdf1	proxintron500
chr11	33754941	33754982	6.10831	3.2077	-	ENSMUSG00000053519.15	Kcnip1	distintron500
chr11	101288953	101288984	4.54709	4.3712	-	ENSMUSG00000035086.13	Becn1	CDS
chr11	101288913	101288953	3.81808	4.14881	-	ENSMUSG00000035086.13	Becn1	CDS
chr11	113187462	113187553	3.50962	3.26428	-	ENSMUSG00000087259.7	2610035D17Rik	distnoncoding_intron500
chr6	63256542	63256565	6.77119	4.88577	+	ENSMUSG00000071424.10	Grid2	5utr
chr6	40745207	40745306	5.60338	3.3712	+	ENSMUSG00000068587.9	Mgam	CDS
chr6	22322322	22322357	6.65345	4.02328	-	ENSMUSG00000029672.16	Fam3c	CDS
chr17	47848873	47848877	400	3.8088	+	ENSMUSG00000064748.1	n-R5s28	noncoding_exon
chr17	47848833	47848873	400	3.7992	+	ENSMUSG00000064748.1	n-R5s28	noncoding_exon
chr17	28952472	28952543	7.14575	4.95616	+	ENSMUSG00000005936.18	Kctd20	5utr
chr17	57210175	57210253	4.91437	4.47074	-	ENSMUSG00000024164.15	C3	CDS
chr17	24983944	24984028	3.45692	4.02328	-	ENSMUSG00000038002.8	Cramp1l	CDS
chr17	79895707	79895809	3.09847	3.88577	-	ENSMUSG00000059811.13	Atl2	proxintron500
chr16	78333360	78333365	13.3231	3.51138	+	ENSMUSG00000022865.13	Cxadr	CDS
chr16	78333365	78333388	13.0875	3.3452	+	ENSMUSG00000022865.13	Cxadr	CDS
chr16	78329096	78329159	11.6433	3.09436	+	ENSMUSG00000022865.13	Cxadr	CDS
chr16	35981567	35981664	7.65553	3.06635	+	ENSMUSG00000022905.12	Kpna1	distnoncoding_intron500
chr16	22018336	22018428	5.65346	4.65131	+	ENSMUSG00000022855.8	Senp2	CDS
chr16	38768562	38768599	4.54709	4.3712	+	ENSMUSG00000022793.16	B4galt4	3utr
chr16	22023639	22023646	3.09847	3.88577	+	ENSMUSG00000022855.8	Senp2	CDS
chr16	90934001	90934016	8.0972	4.26428	-	ENSMUSG00000022972.9	1110004E09Rik	proxintron500
chr16	90933993	90934001	8.0972	4.26428	-	ENSMUSG00000022972.9	1110004E09Rik	proxintron500
chr3	45381162	45381173	9.92617	4.51804	+	ENSMUSG00000049100.15	Pcdh10	CDS
chr3	45381173	45381183	9.92617	4.51804	+	ENSMUSG00000049100.15	Pcdh10	CDS
chr3	51674626	51674657	7.73441	4.2077	+	ENSMUSG00000074604.9	Mgst2	distintron500
chr3	51674601	51674626	7.01244	4.08741	+	ENSMUSG00000074604.9	Mgst2	distintron500
chr3	29082378	29082409	5.22059	3.02328	+	ENSMUSG00000063600.14	Egfem1	CDS
chr3	95662788	95662914	3.45692	4.02328	+	ENSMUSG00000038612.16	Mcl1	3utr
chr3	142395427	142395492	7.52115	5.02328	-	ENSMUSG00000028273.15	Pdlim5	proxintron500
chr3	110008200	110008213	5.81636	3.14881	-	ENSMUSG00000059857.15	Ntng1	distintron500
chr3	110008192	110008200	5.81636	3.14881	-	ENSMUSG00000059857.15	Ntng1	distintron500
chr3	153912042	153912109	4.91437	4.47074	-	ENSMUSG00000038975.14	Rabggtb	CDS
chr3	101604063	101604182	4.88361	3.65131	-	ENSMUSG00000033161.10	Atp1a1	proxintron500
chr3	107672113	107672141	4.19074	3.47074	-	ENSMUSG00000027893.14	Ahcyl1	CDS
chr3	142395336	142395387	4.19074	3.47074	-	ENSMUSG00000028273.15	Pdlim5	proxintron500
chr3	30508873	30508945	4.18158	4.26428	-	ENSMUSG00000027684.16	Mecom	proxintron500
chr3	89968060	89968116	3.50962	3.26428	-	ENSMUSG00000065045.1	Gm24046	noncoding_exon
chr18	51252582	51252587	4.18158	4.26428	+	ENSMUSG00000073565.4	Prr16	distintron500
chr18	51252587	51252605	4.18158	4.26428	+	ENSMUSG00000073565.4	Prr16	distintron500
chr18	73815182	73815239	12.8374	5.73377	-	ENSMUSG00000024556.3	Me2	proxintron500
chr18	67425888	67425963	3.45692	4.02328	-	ENSMUSG00000024527.9	Afg3l2	CDS
chr18	61398619	61398731	3.09847	3.88577	-	ENSMUSG00000033871.14	Ppargc1b	distintron500
chr12	71016603	71016619	40.6507	4.56384	+	ENSMUSG00000048118.17	Arid4a	proxintron500
chr12	71016619	71016628	40.6507	4.56384	+	ENSMUSG00000048118.17	Arid4a	proxintron500
chr12	105747365	105747374	18.1557	5.29177	+	ENSMUSG00000041323.6	Ak7	proxintron500
chr12	105747374	105747390	18.1557	5.29177	+	ENSMUSG00000041323.6	Ak7	proxintron500
chr12	100200340	100200491	13.2202	5.7733	+	ENSMUSG00000001175.14	Calm1	proxintron500
chr12	86192667	86192681	6.39756	4.81177	+	ENSMUSG00000097543.1	Gm805	noncoding_exon
chr12	86192655	86192667	6.39756	4.81177	+	ENSMUSG00000097543.1	Gm805	noncoding_exon
chr12	112604145	112604170	5.28322	4.56384	+	ENSMUSG00000037679.9	Inf2	CDS
chr12	102641718	102641783	4.91437	4.47074	-	ENSMUSG00000057963.9	Itpk1	distintron500
chr12	31949690	31949768	3.81808	4.14881	-	ENSMUSG00000002996.17	Hbp1	proxintron500
chr15	102460569	102460660	13.5764	3.14881	+	ENSMUSG00000023048.13	Prr13	CDS
chr15	25776020	25776090	3.81808	4.14881	+	ENSMUSG00000022272.17	Myo10	CDS
chr15	100228183	100228249	3.09847	3.88577	+	ENSMUSG00000023027.12	Atf1	proxintron500
chr15	57433241	57433252	400	3.61965	-	ENSMUSG00000022366.12	Slc22a22	distintron500
chr15	57433216	57433241	400	3.62193	-	ENSMUSG00000022366.12	Slc22a22	distintron500
chr15	57433206	57433216	400	3.62193	-	ENSMUSG00000022366.12	Slc22a22	distintron500
chr15	57433182	57433201	400	3.52132	-	ENSMUSG00000022366.12	Slc22a22	distintron500
chr15	57433201	57433206	400	3.62014	-	ENSMUSG00000022366.12	Slc22a22	distintron500
chr15	72907127	72907141	13.6032	5.81177	-	ENSMUSG00000047921.15	Trappc9	distintron500
chr15	72907141	72907153	13.6032	5.81177	-	ENSMUSG00000047921.15	Trappc9	distintron500
chr15	77762951	77762967	10.7954	3.81177	-	ENSMUSG00000022443.16	Myh9	CDS
chr15	102003298	102003385	8.37812	3.83686	-	ENSMUSG00000049382.9	Krt8	distintron500
chr15	38518823	38518906	5.65346	4.65131	-	ENSMUSG00000037458.14	Azin1	proxintron500
chr15	76183113	76183171	3.84854	3.3712	-	ENSMUSG00000022565.15	Plec	CDS
chr15	36792671	36792831	3.81808	4.14881	-	ENSMUSG00000022285.16	Ywhaz	proxintron500
chr15	77761325	77761372	3.50962	3.26428	-	ENSMUSG00000022443.16	Myh9	3utr
chr15	102003634	102003658	3.17445	3.14881	-	ENSMUSG00000049382.9	Krt8	proxintron500
chr15	102002376	102002426	3.09847	3.88577	-	ENSMUSG00000049382.9	Krt8	distintron500
chr15	102002971	102003036	3.09847	3.88577	-	ENSMUSG00000049382.9	Krt8	distintron500
chr4	150855275	150855389	10.6636	4.60824	+	ENSMUSG00000028967.10	Errfi1	proxintron500
chr4	6385024	6385095	10.3179	3.08741	+	ENSMUSG00000028249.15	Sdcbp	CDS
chr4	139458115	139458234	6.31576	3.04927	+	ENSMUSG00000066036.14	Ubr4	CDS
chr4	139193096	139193170	5.28322	4.56384	+	ENSMUSG00000028745.18	Capzb	proxintron500
chr4	65124513	65124552	3.50962	3.26428	+	ENSMUSG00000028370.7	Pappa	CDS
chr4	103119324	103119401	3.45692	4.02328	+	ENSMUSG00000028522.16	Mier1	5utr
chr4	8691955	8692023	3.09847	3.88577	+	ENSMUSG00000041235.12	Chd7	distintron500
chr4	44046594	44046670	5.94005	3.88577	-	ENSMUSG00000028479.18	Gne	distintron500
chr4	14826317	14826404	3.09847	3.88577	-	ENSMUSG00000040550.16	Otud6b	CDS
chrX	6106929	6106931	400	4.77751	+	ENSMUSG00000075918.1	n-R5s2	noncoding_exon
chrX	159449302	159449317	400	3.84183	+	ENSMUSG00000092898.1	Gm23806	noncoding_exon
chrX	159449276	159449283	400	4.17667	+	ENSMUSG00000092898.1	Gm23806	noncoding_exon
chrX	159449317	159449320	400	3.8636	+	ENSMUSG00000092898.1	Gm23806	noncoding_exon
chrX	6106931	6106934	400	4.77751	+	ENSMUSG00000075918.1	n-R5s2	noncoding_exon
chrX	159449283	159449292	400	3.91335	+	ENSMUSG00000092898.1	Gm23806	noncoding_exon
chrX	6106890	6106929	400	4.79006	+	ENSMUSG00000075918.1	n-R5s2	noncoding_exon
chrX	159449292	159449302	400	3.88826	+	ENSMUSG00000092898.1	Gm23806	noncoding_exon
chrX	159449262	159449274	24.3818	3.42892	+	ENSMUSG00000041020.14	Map7d2	distintron500
chrX	73026622	73026654	18.3602	3.28266	+	ENSMUSG00000031351.15	Zfp185	distintron500
chrX	73026654	73026698	18.3602	3.28266	+	ENSMUSG00000031351.15	Zfp185	distintron500
chrX	73659268	73659274	400	4.36364	-	ENSMUSG00000002012.13	Pnck	5utr
chrX	73659264	73659268	400	4.34584	-	ENSMUSG00000002012.13	Pnck	5utr
chrX	73659274	73659294	400	4.36364	-	ENSMUSG00000002012.13	Pnck	5utr
chrX	68949640	68949650	16.1046	3.90962	-	ENSMUSG00000065689.1	n-R5s7	noncoding_exon
chrX	68949650	68949681	16.1046	3.90962	-	ENSMUSG00000065689.1	n-R5s7	noncoding_exon
chr2	75659501	75659566	4.54709	4.3712	+	ENSMUSG00000059005.13	Hnrnpa3	proxintron500
chr2	126752427	126752485	4.18158	4.26428	+	ENSMUSG00000027363.15	Usp8	CDS
chr2	32607684	32607768	3.45692	4.02328	+	ENSMUSG00000026811.18	St6galnac6	proxintron500
chr2	118777720	118777823	3.17445	3.14881	+	ENSMUSG00000046804.13	Phgr1	CDS
chr2	72022007	72022037	3.09847	3.88577	+	ENSMUSG00000049044.16	Rapgef4	distintron500
chr2	70976569	70976589	6.02495	4.73377	-	ENSMUSG00000041975.17	Mettl8	proxintron500
chr2	180289014	180289018	4.18158	4.26428	-	ENSMUSG00000038980.1	Rbbp8nl	distintron500
chr2	180289018	180289035	4.18158	4.26428	-	ENSMUSG00000038980.1	Rbbp8nl	distintron500
chr2	103267073	103267165	4.06261	3.06635	-	ENSMUSG00000012350.15	Ehf	CDS
chr2	75704050	75704165	3.17445	3.14881	-	ENSMUSG00000015839.6	Nfe2l2	proxintron500
chr2	60124845	60124943	3.09847	3.88577	-	ENSMUSG00000026987.16	Baz2b	distintron500
chr9	120933796	120933882	17.3995	5.23627	+	ENSMUSG00000006932.17	Ctnnb1	5utr
chr9	105064804	105064828	15.9069	6.02328	+	ENSMUSG00000104344.1	Gm38077	noncoding_exon
chr9	123461880	123461890	15.7085	3.03333	+	ENSMUSG00000035202.8	Lars2	3utr
chr9	95913195	95913211	5.28322	4.56384	+	ENSMUSG00000032409.15	Atr	distintron500
chr9	95913192	95913195	5.28322	4.56384	+	ENSMUSG00000032409.15	Atr	distintron500
chr9	70327139	70327171	3.17445	3.14881	+	ENSMUSG00000032220.10	Myo1e	CDS
chr9	121393501	121393682	3.09847	3.88577	+	ENSMUSG00000032536.11	Trak1	distintron500
chr9	56223719	56223830	400	3.43271	-	ENSMUSG00000076281.1	Gm24270	miRNA
chr9	105819534	105819567	8.68374	3.04189	-	ENSMUSG00000043719.14	Col6a6	distintron500
chr9	103011477	103011520	5.94005	3.88577	-	ENSMUSG00000065466.1	n-R5s89	noncoding_exon
chr9	96630886	96630953	3.45692	4.02328	-	ENSMUSG00000032413.12	Rasa2	proxintron500
chr9	75511127	75511197	3.17445	3.14881	-	ENSMUSG00000058587.9	Tmod3	CDS
chr13	16026395	16026523	3.09847	3.88577	+	ENSMUSG00000041324.14	Inhba	CDS
chr13	111686562	111686656	3.09847	3.88577	+	ENSMUSG00000032727.13	Mier3	proxintron500
chr13	17804539	17804563	10.1582	4.06635	-	ENSMUSG00000041297.8	Cdk13	CDS
chr13	17804517	17804539	7.9621	3.10817	-	ENSMUSG00000041297.8	Cdk13	CDS
chr13	107889006	107889069	4.19074	3.47074	-	ENSMUSG00000032846.10	Zswim6	proxnoncoding_intron500
chr13	107888922	107888972	3.50962	3.26428	-	ENSMUSG00000032846.10	Zswim6	proxnoncoding_intron500
chr10	128122324	128122430	8.73184	3.88577	+	ENSMUSG00000040054.16	Baz2a	CDS
chr10	77606258	77606324	6.2863	3.50244	+	ENSMUSG00000020265.16	Sumo3	CDS
chr10	121376998	121377013	5.28322	4.56384	+	ENSMUSG00000034707.7	Gns	proxintron500
chr10	121376994	121376998	5.28322	4.56384	+	ENSMUSG00000034707.7	Gns	proxintron500
chr10	93469518	93469522	4.91437	4.47074	+	ENSMUSG00000015889.8	Lta4h	proxintron500
chr10	93469522	93469539	4.91437	4.47074	+	ENSMUSG00000015889.8	Lta4h	proxintron500
chr10	20180985	20181134	3.09847	3.88577	+	ENSMUSG00000019996.17	Map7	distintron500
chr10	31593939	31593954	4.54709	4.3712	-	ENSMUSG00000063760.9	Rnf217	distintron500
chr10	31593935	31593939	4.54709	4.3712	-	ENSMUSG00000063760.9	Rnf217	distintron500
chr5	119297244	119297288	35.8678	4.27534	+	ENSMUSG00000084548.1	n-R5s175	noncoding_exon
chr5	107904716	107904751	5.2337	3.73377	+	ENSMUSG00000058558.12	Rpl5	CDS
chr5	107903817	107903868	5.2337	3.73377	+	ENSMUSG00000058558.12	Rpl5	CDS
chr5	92902473	92902537	3.84854	3.3712	+	ENSMUSG00000029381.16	Shroom3	distintron500
chr5	64803981	64804037	3.09847	3.88577	+	ENSMUSG00000106205.1	C230096K16Rik	noncoding_exon
chr5	115300831	115300904	10.7509	3.43831	-	ENSMUSG00000009013.5	Dynll1	5utr
chr5	131595009	131595036	7.67466	3.73377	-	ENSMUSG00000029673.17	Auts2	distintron500
chr5	86587897	86587916	6.02495	4.73377	-	ENSMUSG00000048764.16	Tmprss11f	distintron500
chr5	86587893	86587897	6.02495	4.73377	-	ENSMUSG00000048764.16	Tmprss11f	distintron500
chr5	142906180	142906222	5.58591	3.81177	-	ENSMUSG00000029580.14	Actb	proxintron500
chr5	136448526	136448653	4.18158	4.26428	-	ENSMUSG00000029705.17	Cux1	distintron500
chr5	113908530	113908662	3.45692	4.02328	-	ENSMUSG00000004530.12	Coro1c	5utr
