# Supplementary material for: DDX5 promotes oncogene C3 and FABP1 expressions and drives intestinal inflammation and tumorigenesis
Source: Life Sci Alliance. 2020 Aug 18;3(10):e202000772. doi: 10.26508/lsa.202000772 (PMC7441524; doi:10.26508/lsa.202000772)
Supplement: Supplementary file 17 [file LSA-2020-00772_SdataF3.3.xlsx]

## Sheet: Fig_3F_right
Psicheck2_empty	Psicheck2_empty	Psicheck2_empty	Psicheck2_empty	C3eCLIP	C3eCLIP	C3eCLIP	C3eCLIP	C3eCLIP+siCTL	C3eCLIP+siCTL	C3eCLIP+siCTL	C3eCLIP+siCTL	C3eCLIP+siDDX5	C3eCLIP+siDDX5	C3eCLIP+siDDX5	C3eCLIP+siDDX5
0.065873	0.063591	0.027373		0.057443	0.056616	0.031473		0.050712	0.038981	0.029261		0.007025	0.017804	0.008299
