# Supplementary material for: DDX5 promotes oncogene C3 and FABP1 expressions and drives intestinal inflammation and tumorigenesis
Source: Life Sci Alliance. 2020 Aug 18;3(10):e202000772. doi: 10.26508/lsa.202000772 (PMC7441524; doi:10.26508/lsa.202000772)
Supplement: Supplementary file 18 [file LSA-2020-00772_SdataF3.4.xlsx]

## Sheet: Fig 3G
	siCTL	siCTL	siCTL		siDDX5	siDDX5	siDDX5
C3 (Flav/DMSO)	1.32993	1.22283	1.21696		0.715385	1.10096	0.520607
hDDX5(RNA level)	siCTL	siCTL	siCTL		siDDX5	siDDX5	siDDX5
DMSO	0.027255	0.0294	0.00890937		0.022587	0.0132	0.003582
Flav	0.0035647	0.0071	0.00890937		0.00209402	0.0029	0.003582
