# Supplementary material for: DDX5 promotes oncogene C3 and FABP1 expressions and drives intestinal inflammation and tumorigenesis
Source: Life Sci Alliance. 2020 Aug 18;3(10):e202000772. doi: 10.26508/lsa.202000772 (PMC7441524; doi:10.26508/lsa.202000772)
Supplement: Supplementary file 23 [file LSA-2020-00772_SdataF4.5.xlsx]

## Sheet: Fig_4F
	Apc fl/+ Ddx5 +/+ or fl/+ Villin1Cre +	Apc fl/+ Ddx5 +/+ or fl/+ Villin1Cre +	Apc fl/+ Ddx5 +/+ or fl/+ Villin1Cre +	Apc fl/+ Ddx5 +/+ or fl/+ Villin1Cre +	Apc fl/+ Ddx5 +/+ or fl/+ Villin1Cre +	Apc fl/+ Ddx5 +/+ or fl/+ Villin1Cre +	Apc fl/+ Ddx5 +/+ or fl/+ Villin1Cre +	Apc fl/+ Ddx5 +/+ or fl/+ Villin1Cre +	Apc fl/+ Ddx5 +/+ or fl/+ Villin1Cre +	Apc fl/+ Ddx5 +/+ or fl/+ Villin1Cre +	Apc fl/+ Ddx5 +/+ or fl/+ Villin1Cre +	Apc fl/+ Ddx5 +/+ or fl/+ Villin1Cre +	Apc fl/+ Ddx5 +/+ or fl/+ Villin1Cre +	Apc fl/+ Ddx5 fl/fl Villin1Cre +	Apc fl/+ Ddx5 fl/fl Villin1Cre +	Apc fl/+ Ddx5 fl/fl Villin1Cre +	Apc fl/+ Ddx5 fl/fl Villin1Cre +	Apc fl/+ Ddx5 fl/fl Villin1Cre +	Apc fl/+ Ddx5 fl/fl Villin1Cre +	Apc fl/+ Ddx5 fl/fl Villin1Cre +	Apc fl/+ Ddx5 fl/fl Villin1Cre +	Apc fl/+ Ddx5 fl/fl Villin1Cre +	Apc fl/+ Ddx5 fl/fl Villin1Cre +	Apc fl/+ Ddx5 fl/fl Villin1Cre +	Apc fl/+ Ddx5 fl/fl Villin1Cre +	Apc fl/+ Ddx5 fl/fl Villin1Cre +
Colon	4	4	3.6	3.4	7.6*	2.2	2.1	2.6	2	4.10291	2.32126			2.8	1.8	2.1	3.2	0*	2.1	1.9	2.1	3.7	2.6	3.44234	2.2524	2.28771
