# Supplementary material for: DDX5 promotes oncogene C3 and FABP1 expressions and drives intestinal inflammation and tumorigenesis
Source: Life Sci Alliance. 2020 Aug 18;3(10):e202000772. doi: 10.26508/lsa.202000772 (PMC7441524; doi:10.26508/lsa.202000772)
Supplement: Supplementary file 24 [file LSA-2020-00772_SdataF4.6.xlsx]

## Sheet: Fig_4G_left
	Apc fl/+ Ddx5 +/+ or fl/+ Villin1Cre +	Apc fl/+ Ddx5 +/+ or fl/+ Villin1Cre +	Apc fl/+ Ddx5 +/+ or fl/+ Villin1Cre +	Apc fl/+ Ddx5 +/+ or fl/+ Villin1Cre +	Apc fl/+ Ddx5 +/+ or fl/+ Villin1Cre +	Apc fl/+ Ddx5 +/+ or fl/+ Villin1Cre +	Apc fl/+ Ddx5 +/+ or fl/+ Villin1Cre +	Apc fl/+ Ddx5 +/+ or fl/+ Villin1Cre +	Apc fl/+ Ddx5 +/+ or fl/+ Villin1Cre +	Apc fl/+ Ddx5 +/+ or fl/+ Villin1Cre +	Apc fl/+ Ddx5 +/+ or fl/+ Villin1Cre +	Apc fl/+ Ddx5 +/+ or fl/+ Villin1Cre +	Apc fl/+ Ddx5 +/+ or fl/+ Villin1Cre +	Apc fl/+ Ddx5 fl/fl Villin1Cre +	Apc fl/+ Ddx5 fl/fl Villin1Cre +	Apc fl/+ Ddx5 fl/fl Villin1Cre +	Apc fl/+ Ddx5 fl/fl Villin1Cre +	Apc fl/+ Ddx5 fl/fl Villin1Cre +	Apc fl/+ Ddx5 fl/fl Villin1Cre +	Apc fl/+ Ddx5 fl/fl Villin1Cre +	Apc fl/+ Ddx5 fl/fl Villin1Cre +	Apc fl/+ Ddx5 fl/fl Villin1Cre +	Apc fl/+ Ddx5 fl/fl Villin1Cre +	Apc fl/+ Ddx5 fl/fl Villin1Cre +	Apc fl/+ Ddx5 fl/fl Villin1Cre +	Apc fl/+ Ddx5 fl/fl Villin1Cre +
DJI	2.5	2.5	2.7	2.2	2.4	2	2.3	2.1	3	4.4	1.3			3.4	2.1	1.9	2	2.7	0*	1.2	0*	2.8	2.5	2.3	3.3	3.6
