# Supplementary material for: DDX5 promotes oncogene C3 and FABP1 expressions and drives intestinal inflammation and tumorigenesis
Source: Life Sci Alliance. 2020 Aug 18;3(10):e202000772. doi: 10.26508/lsa.202000772 (PMC7441524; doi:10.26508/lsa.202000772)
Supplement: Supplementary file 25 [file LSA-2020-00772_SdataF4.7.xlsx]

## Sheet: Fig_4G_right
	Apc fl/+ Ddx5 +/+ or fl/+ Villin1Cre +	Apc fl/+ Ddx5 +/+ or fl/+ Villin1Cre +	Apc fl/+ Ddx5 +/+ or fl/+ Villin1Cre +	Apc fl/+ Ddx5 +/+ or fl/+ Villin1Cre +	Apc fl/+ Ddx5 +/+ or fl/+ Villin1Cre +	Apc fl/+ Ddx5 +/+ or fl/+ Villin1Cre +	Apc fl/+ Ddx5 +/+ or fl/+ Villin1Cre +	Apc fl/+ Ddx5 +/+ or fl/+ Villin1Cre +	Apc fl/+ Ddx5 +/+ or fl/+ Villin1Cre +	Apc fl/+ Ddx5 +/+ or fl/+ Villin1Cre +	Apc fl/+ Ddx5 +/+ or fl/+ Villin1Cre +	Apc fl/+ Ddx5 +/+ or fl/+ Villin1Cre +	Apc fl/+ Ddx5 +/+ or fl/+ Villin1Cre +	Apc fl/+ Ddx5 fl/fl Villin1Cre +	Apc fl/+ Ddx5 fl/fl Villin1Cre +	Apc fl/+ Ddx5 fl/fl Villin1Cre +	Apc fl/+ Ddx5 fl/fl Villin1Cre +	Apc fl/+ Ddx5 fl/fl Villin1Cre +	Apc fl/+ Ddx5 fl/fl Villin1Cre +	Apc fl/+ Ddx5 fl/fl Villin1Cre +	Apc fl/+ Ddx5 fl/fl Villin1Cre +	Apc fl/+ Ddx5 fl/fl Villin1Cre +	Apc fl/+ Ddx5 fl/fl Villin1Cre +	Apc fl/+ Ddx5 fl/fl Villin1Cre +	Apc fl/+ Ddx5 fl/fl Villin1Cre +	Apc fl/+ Ddx5 fl/fl Villin1Cre +
Duodenum	3.7	2.5	2.9	2.6	2.7	0	2.5	2.5	4	3.2	2.52754			0*	2	2.6	2.3	0*	0*	0*	0*	3.5	4.2	0*	0*	3.62159
Jejunum	2.6	2.4	2.6	2.3	2.7	2	2.3	2.3	2.9	2	1.98219			3.9	2.1	0*	2	0*	0*	0*	0*	2.9	1.4	1.94844	3.43912	0*
Ileum	2.2	3.1	2.7	2	2	2.3	2.3	1.9	2.9	3.1	2.31591			1.7	2.5	1.6	1.7	2.7	0*	1.2	0*	2	1.8	2.6821	2.8	0*
