# Supplementary material for: DDX5 promotes oncogene C3 and FABP1 expressions and drives intestinal inflammation and tumorigenesis
Source: Life Sci Alliance. 2020 Aug 18;3(10):e202000772. doi: 10.26508/lsa.202000772 (PMC7441524; doi:10.26508/lsa.202000772)
Supplement: Supplementary file 26 [file LSA-2020-00772_TableS6.xlsx]

## Sheet: log2FC0.5pV0.05ProCod
Table S6. RNAseq normalized read counts of DDX5-dependent genes in the ileal intestinal epithelial cells (IECs). DDX5-dependency is defined as log2 (fold changes: DDX5ΔIEC over WTIEC) ≥0.5 or ≤−0.5 and P-value < 0.05.
	baseMean	MinusLOG10(pValue)	log2FoldChange	lfcSE	stat	pvalue	padj	WT_1739_Ileum_normalized	WT_1743_Ileum_normalized	KO_1740_Ileum_normalized	KO_1741_Ileum_normalized	genename	genetype	chrom	length
ENSMUSG00000022899.9	57.715	6.51359	-4.36917	0.853452	-5.11941	3.06487e-07	0.000334807	195.813	25.9789	6.28538	2.78316	Slc15a2	protein_coding	chr16	7361
ENSMUSG00000034795.14	31.7938	2.40839	-2.55398	0.885032	-2.88574	0.00390491	NA	65.8809	40.824	3.77123	16.6989	Ccdc122	protein_coding	chr14	1985
ENSMUSG00000019906.15	25.4661	2.30604	-2.547	0.906163	-2.81075	0.00494265	NA	33.5504	53.8135	7.54246	6.95789	Lin7a	protein_coding	chr10	3311
ENSMUSG00000027556.15	23.0146	1.69282	-2.19601	0.946139	-2.32103	0.0202853	NA	54.9007	20.412	12.5708	4.17474	Car1	protein_coding	chr3	1248
ENSMUSG00000044337.5	36.7952	1.99046	-1.87626	0.730569	-2.56822	0.0102221	NA	48.1906	66.8029	11.3137	20.8737	Ackr3	protein_coding	chr1	3348
ENSMUSG00000096630.2	100.343	3.51566	-1.7515	0.485048	-3.61099	0.00030503	0.0876882	115.291	196.697	49.026	40.3558	Vmn2r26	protein_coding	chr6	8067
ENSMUSG00000042851.17	49.6185	2.02501	-1.71712	0.661528	-2.59568	0.0094403	0.643635	90.2812	61.236	16.342	30.6147	Zc3h6	protein_coding	chr2	5668
ENSMUSG00000007989.7	38.4417	1.8005	-1.7155	0.711	-2.4128	0.0158305	NA	73.811	44.5353	20.1132	15.3074	Fzd3	protein_coding	chr14	12804
ENSMUSG00000016494.9	44.8859	2.00443	-1.6951	0.657181	-2.57935	0.00989857	NA	64.6608	72.3698	18.8561	23.6568	Cd34	protein_coding	chr1	7290
ENSMUSG00000028777.8	112.719	3.09601	-1.52198	0.45402	-3.35222	0.000801653	0.152414	125.052	212.47	59.0826	54.2716	Gnat3	protein_coding	chr5	1361
ENSMUSG00000035948.13	38.0795	1.49157	-1.51528	0.707615	-2.14139	0.0322427	NA	50.0206	62.1638	15.0849	25.0484	Acss3	protein_coding	chr10	7196
ENSMUSG00000047798.15	121.802	2.78564	-1.34663	0.427634	-3.14902	0.00163819	0.215609	153.722	196.697	74.1675	62.621	Cd300lf	protein_coding	chr11	5149
ENSMUSG00000021974.15	99.9311	2.29394	-1.28136	0.45734	-2.80177	0.00508227	0.448196	140.912	141.956	65.368	51.4884	Fgf9	protein_coding	chr14	4649
ENSMUSG00000033453.8	636.659	6.26991	-1.27102	0.253567	-5.01254	5.37149e-07	0.000513024	660.639	1156.99	326.84	402.166	Adamts15	protein_coding	chr9	10363
ENSMUSG00000040543.16	68.8297	1.56435	-1.24491	0.563903	-2.20767	0.0272676	0.999881	89.6712	99.2766	25.1415	61.2295	Pitpnm3	protein_coding	chr11	9815
ENSMUSG00000024664.4	70.1091	1.61255	-1.19079	0.529068	-2.25072	0.0244031	0.999881	82.3511	113.194	38.9694	45.9221	Fads3	protein_coding	chr19	3269
ENSMUSG00000038037.5	180.733	2.81264	-1.17496	0.370984	-3.16715	0.00153942	0.213081	238.513	260.717	133.25	90.4526	Socs1	protein_coding	chr16	2908
ENSMUSG00000020072.15	383.876	4.37505	-1.13946	0.278236	-4.09528	4.2165e-05	0.0184244	584.388	473.187	241.359	236.568	Pbld2	protein_coding	chr10	2480
ENSMUSG00000031073.6	602.041	4.75835	-1.12337	0.261534	-4.29532	1.74441e-05	0.00885342	796.67	847.098	451.29	313.105	Fgf15	protein_coding	chr7	3058
ENSMUSG00000020719.14	6856.99	8.61084	-1.08216	0.181425	-5.96476	2.44995e-09	3.82331e-06	9259.31	9366.33	4559.42	4242.92	Ddx5	protein_coding	chr11	5775
ENSMUSG00000047115.15	256.604	2.75517	-1.06438	0.340223	-3.12846	0.00175722	0.225136	315.984	364.633	110.623	235.177	Fam221a	protein_coding	chr6	4537
ENSMUSG00000000957.11	182.049	2.47626	-1.06266	0.362116	-2.93458	0.00333998	0.334628	261.693	230.099	105.594	130.808	Mmp14	protein_coding	chr14	5960
ENSMUSG00000057719.10	372.824	3.61998	-1.04006	0.283177	-3.67281	0.000239894	0.0748743	495.936	504.733	213.703	276.924	Sh3rf2	protein_coding	chr18	5307
ENSMUSG00000054422.7	469.737	3.40558	-1.03808	0.292853	-3.54472	0.000393026	0.0998469	493.496	780.295	326.84	278.316	Fabp1	protein_coding	chr6	553
ENSMUSG00000045193.13	210.316	2.48303	-1.0188	0.3466	-2.93942	0.00328831	0.334628	342.214	224.532	139.535	134.983	Cirbp	protein_coding	chr10	2604
ENSMUSG00000008206.16	115.785	1.64181	-1.0113	0.444227	-2.27654	0.0228136	0.999881	148.842	155.873	54.0543	104.368	Cers4	protein_coding	chr8	12264
ENSMUSG00000074345.4	210.338	2.38712	-1.0097	0.351775	-2.87029	0.00410092	0.392969	323.304	230.099	196.104	91.8442	Tnfaip8l3	protein_coding	chr9	4585
ENSMUSG00000078664.2	235.467	2.20132	-0.983514	0.359966	-2.73224	0.00629046	0.510708	347.095	273.706	120.679	200.387	Sprr2a1	protein_coding	chr3	3003
ENSMUSG00000089715.12	78.396	1.30618	-0.982261	0.49987	-1.96503	0.0494103	0.999881	107.971	100.204	55.3114	50.0968	Cbx6	protein_coding	chr15	10609
ENSMUSG00000051079.8	528.417	3.37036	-0.975383	0.276839	-3.52329	0.000426225	0.103469	536.807	878.644	354.496	343.72	Rgs13	protein_coding	chr1	1655
ENSMUSG00000031641.14	128.319	1.65542	-0.953452	0.41663	-2.28848	0.0221094	0.999881	181.782	155.873	75.4246	100.194	Cbr4	protein_coding	chr8	6259
ENSMUSG00000022504.10	527.513	3.46986	-0.946952	0.26425	-3.58355	0.000338953	0.0925682	919.892	438.858	560.656	190.646	Ciita	protein_coding	chr16	9535
ENSMUSG00000024548.11	191.335	2.19537	-0.94618	0.346875	-2.72773	0.00637726	0.510708	225.093	278.346	114.394	147.507	Setbp1	protein_coding	chr18	9953
ENSMUSG00000039005.13	134.067	1.74289	-0.944396	0.399482	-2.36405	0.0180764	0.940319	201.303	152.162	99.309	83.4947	Tlr4	protein_coding	chr4	5556
ENSMUSG00000021733.10	1262.76	4.78045	-0.939662	0.218191	-4.3066	1.65785e-05	0.00885342	1449.38	1880.69	862.354	858.604	Slc4a7	protein_coding	chr14	15205
ENSMUSG00000036594.14	3459.16	4.77582	-0.937171	0.217732	-4.30423	1.67566e-05	0.00885342	6315.41	2376.14	4170.98	974.105	H2-Aa	protein_coding	chr17	1874
ENSMUSG00000028262.13	231.501	2.29942	-0.917854	0.327122	-2.80584	0.00501852	0.448196	327.574	278.346	155.877	164.206	Clca3a2	protein_coding	chr3	3974
ENSMUSG00000042302.14	169.704	1.94058	-0.916838	0.36265	-2.52816	0.0114661	0.728232	198.863	244.944	105.594	129.417	Ehbp1	protein_coding	chr11	5825
ENSMUSG00000000555.8	101.131	1.3932	-0.916638	0.447308	-2.04923	0.0404393	0.999881	133.592	130.822	69.1392	70.9705	Itga5	protein_coding	chr15	4933
ENSMUSG00000031167.16	1237.77	4.32228	-0.902914	0.222007	-4.06705	4.76127e-05	0.0185757	1872.72	1319.36	1143.94	615.078	Rbm3	protein_coding	chrX	4698
ENSMUSG00000045679.14	221.085	2.10111	-0.898335	0.338313	-2.65534	0.00792295	0.5848	282.434	291.335	179.762	130.808	Pqlc3	protein_coding	chr12	5408
ENSMUSG00000038665.15	261.932	2.33268	-0.889477	0.314255	-2.83043	0.00464856	0.423174	264.743	420.302	160.906	201.779	Dgki	protein_coding	chr6	6242
ENSMUSG00000052631.14	419.222	2.91775	-0.888596	0.274524	-3.23686	0.00120851	0.197042	442.256	653.184	275.3	306.147	Sh2d6	protein_coding	chr6	1737
ENSMUSG00000031765.8	4174.45	3.64092	-0.887815	0.240919	-3.68511	0.000228602	0.0734485	5674.9	4837.65	4346.97	1838.28	Mt1	protein_coding	chr8	1246
ENSMUSG00000040624.17	416.07	2.75144	-0.878459	0.281023	-3.12594	0.0017724	0.225136	568.527	506.589	255.186	333.979	Plekhg1	protein_coding	chr10	8739
ENSMUSG00000024411.9	242.792	2.21993	-0.872537	0.31771	-2.74633	0.00602658	0.494995	327.574	300.613	175.991	166.989	Aqp4	protein_coding	chr18	5082
ENSMUSG00000019966.18	2042.36	4.74885	-0.851339	0.198426	-4.29046	1.783e-05	0.00885342	2415.63	2828.92	1263.36	1661.55	Kitl	protein_coding	chr10	5911
ENSMUSG00000025701.12	366.455	2.64917	-0.849862	0.278095	-3.05601	0.00224301	0.26926	409.925	534.423	237.587	283.882	Alox5	protein_coding	chr6	4106
ENSMUSG00000072235.6	210.127	1.87495	-0.848432	0.34285	-2.47465	0.0133368	0.779096	240.953	300.613	158.392	140.549	Tuba1a	protein_coding	chr15	1803
ENSMUSG00000024313.7	12152.9	3.93938	-0.847904	0.219858	-3.85659	0.000114979	0.0418675	16850.2	13624.1	12452.6	5684.6	Mep1b	protein_coding	chr18	2286
ENSMUSG00000019823.17	545.291	3.14127	-0.843631	0.249524	-3.38097	0.000722315	0.148879	706.999	693.08	373.352	407.733	Mical1	protein_coding	chr10	6047
ENSMUSG00000027797.15	1669.2	4.38539	-0.841778	0.205272	-4.1008	4.11732e-05	0.0184244	1679.96	2629.44	1024.52	1342.87	Dclk1	protein_coding	chr3	15296
ENSMUSG00000037973.6	123.788	1.36348	-0.839111	0.415242	-2.02078	0.0433028	0.999881	114.681	205.976	72.9104	101.585	Ccdc129	protein_coding	chr6	3589
ENSMUSG00000003283.14	1169.17	3.24044	-0.828665	0.240667	-3.44321	0.000574854	0.123131	1209.04	1803.68	874.925	789.025	Hck	protein_coding	chr2	2092
ENSMUSG00000003849.8	252.709	2.05171	-0.826316	0.315781	-2.61674	0.0088775	0.625663	328.184	317.314	201.132	164.206	Nqo1	protein_coding	chr8	1553
ENSMUSG00000030263.13	792.298	3.12274	-0.823429	0.244397	-3.36922	0.000753801	0.149719	806.43	1234.93	553.114	574.722	Lrmp	protein_coding	chr6	4070
ENSMUSG00000069049.11	632.598	3.21999	-0.820212	0.239097	-3.43045	0.00060257	0.126586	825.951	789.573	462.604	452.263	Eif2s3y	protein_coding	chrY	4161
ENSMUSG00000079547.3	593.795	2.35972	-0.820159	0.287746	-2.85029	0.00436798	0.404371	951.612	497.311	720.305	205.954	H2-DMb1	protein_coding	chr17	1485
ENSMUSG00000034116.17	436.311	2.53729	-0.805356	0.270442	-2.97793	0.00290205	0.320222	457.506	658.751	299.184	329.804	Vav1	protein_coding	chr17	3688
ENSMUSG00000068893.5	374.242	2.11902	-0.795373	0.29798	-2.66921	0.00760291	0.572788	544.737	406.384	243.873	301.973	Sprr2a2	protein_coding	chr3	2910
ENSMUSG00000020901.13	551.086	2.80675	-0.794323	0.251114	-3.1632	0.00156046	0.213081	577.678	826.686	365.809	434.173	Pik3r5	protein_coding	chr11	5550
ENSMUSG00000029919.5	156.207	1.44602	-0.790546	0.376611	-2.0991	0.0358078	0.999881	172.022	221.749	90.5095	140.549	Hpgds	protein_coding	chr6	6425
ENSMUSG00000056749.7	264.613	1.499	-0.789352	0.367443	-2.14823	0.0316957	0.999881	336.114	313.603	120.679	288.057	Nfil3	protein_coding	chr13	2026
ENSMUSG00000041695.2	243.541	1.64028	-0.778603	0.342213	-2.2752	0.0228941	0.999881	208.013	420.302	162.163	183.688	Kcnj2	protein_coding	chr11	5444
ENSMUSG00000039629.14	739.319	2.83641	-0.775742	0.243712	-3.18302	0.00145745	0.213081	697.849	1189.46	482.717	587.246	Strip2	protein_coding	chr6	8329
ENSMUSG00000001751.9	141.62	1.32413	-0.772963	0.38987	-1.98262	0.0474101	0.999881	178.122	179.069	111.88	97.4105	Naglu	protein_coding	chr11	2658
ENSMUSG00000061143.15	151.15	1.31856	-0.767164	0.38801	-1.97717	0.048022	0.999881	176.902	200.409	86.7383	140.549	Maml3	protein_coding	chr3	10486
ENSMUSG00000032578.7	258.633	1.83942	-0.760888	0.311165	-2.44529	0.0144738	0.821563	229.973	421.23	137.021	246.309	Cish	protein_coding	chr9	6419
ENSMUSG00000028134.11	328.401	1.95839	-0.758571	0.298353	-2.54253	0.0110054	0.707195	426.396	396.178	209.932	281.099	Ptbp2	protein_coding	chr3	9175
ENSMUSG00000023066.9	177.469	1.31692	-0.737972	0.373549	-1.97557	0.0482037	0.999881	215.333	222.676	99.309	172.556	Rttn	protein_coding	chr18	7268
ENSMUSG00000031634.13	391.569	2.17166	-0.736538	0.271818	-2.70967	0.00673497	0.52552	482.516	496.383	297.927	289.448	Ufsp2	protein_coding	chr8	4407
ENSMUSG00000032047.5	1255.91	3.2975	-0.728316	0.209372	-3.47858	0.000504083	0.114721	1567.11	1565.23	974.234	917.05	Acat1	protein_coding	chr9	3758
ENSMUSG00000021843.17	755.475	2.82276	-0.728138	0.229413	-3.17391	0.00150398	0.213081	921.112	963.075	551.856	585.855	Ktn1	protein_coding	chr14	12912
ENSMUSG00000026489.13	239.386	1.56063	-0.726741	0.329691	-2.20431	0.0275026	0.999881	275.724	315.458	139.535	226.827	Coq8a	protein_coding	chr1	5293
ENSMUSG00000028028.11	437.244	2.19463	-0.721459	0.264545	-2.72717	0.00638803	0.510708	589.268	497.311	377.123	285.274	Alpk1	protein_coding	chr3	6868
ENSMUSG00000040929.16	216.628	1.44011	-0.718922	0.343396	-2.09357	0.0362985	0.999881	258.033	275.562	126.965	205.954	Rfx3	protein_coding	chr19	11034
ENSMUSG00000008193.13	349.085	1.79772	-0.699796	0.290316	-2.41047	0.0159322	0.86448	369.055	499.166	266.5	261.617	Spib	protein_coding	chr7	2868
ENSMUSG00000038685.18	235.118	1.53052	-0.699624	0.321364	-2.17705	0.0294769	0.999881	297.074	284.84	173.477	185.08	Rtel1	protein_coding	chr2	6616
ENSMUSG00000025432.11	905.584	2.63728	-0.698891	0.229311	-3.04779	0.00230528	0.270784	957.712	1293.38	671.279	699.964	Avil	protein_coding	chr10	3398
ENSMUSG00000004933.17	440.902	1.79413	-0.688909	0.286158	-2.40745	0.0160646	0.86448	462.996	629.061	369.58	301.973	Matk	protein_coding	chr10	4594
ENSMUSG00000027346.15	635.409	2.18197	-0.682931	0.251305	-2.71753	0.00657702	0.520633	782.64	775.656	576.998	406.341	Gpcpd1	protein_coding	chr2	7289
ENSMUSG00000073678.4	2180.54	3.33587	-0.682315	0.194825	-3.50219	0.00046145	0.109584	2115.51	3247.36	1287.25	2072.06	Pgap1	protein_coding	chr1	16611
ENSMUSG00000009246.14	1367.27	2.81113	-0.681622	0.215285	-3.16614	0.00154478	0.213081	1309.69	2086.66	930.236	1142.49	Trpm5	protein_coding	chr7	6398
ENSMUSG00000052917.15	267.854	1.51399	-0.680228	0.314633	-2.16197	0.0306202	0.999881	278.164	385.045	203.646	204.562	Senp7	protein_coding	chr16	13966
ENSMUSG00000027893.14	1438.55	3.01828	-0.678211	0.205372	-3.30235	0.000958777	0.170907	1597	1948.42	1037.09	1171.71	Ahcyl1	protein_coding	chr3	6690
ENSMUSG00000029290.12	235.067	1.34127	-0.668845	0.334539	-1.9993	0.0455755	0.999881	295.244	278.346	149.592	217.086	Zfp326	protein_coding	chr5	7217
ENSMUSG00000020593.15	546.871	2.1537	-0.667967	0.24777	-2.69592	0.00701943	0.540002	641.118	700.503	392.208	453.655	Lpin1	protein_coding	chr12	9665
ENSMUSG00000042595.7	680.938	2.3182	-0.665766	0.236109	-2.81974	0.0048062	0.433908	760.07	912.973	506.602	544.107	Fam199x	protein_coding	chrX	8299
ENSMUSG00000098557.1	3741.91	2.88412	-0.660564	0.205482	-3.2147	0.00130581	0.209774	3610.64	5642.06	2746.71	2968.24	Kctd12	protein_coding	chr14	6057
ENSMUSG00000020573.17	489.304	2.00322	-0.657413	0.25497	-2.57839	0.0099262	0.657175	486.786	709.781	304.212	456.438	Pik3cg	protein_coding	chr12	8426
ENSMUSG00000034330.10	926.998	2.42305	-0.654462	0.22596	-2.89636	0.00377525	0.368221	1001.02	1272.97	708.991	725.013	Plcg2	protein_coding	chr8	4298
ENSMUSG00000028327.14	311.143	1.58476	-0.648426	0.2913	-2.22597	0.0260161	0.999881	357.465	402.673	232.559	251.876	Stra6l	protein_coding	chr4	9567
ENSMUSG00000043592.15	757.835	2.26678	-0.647398	0.232748	-2.78154	0.00541023	0.46173	954.052	892.561	658.708	526.017	Unc5cl	protein_coding	chr17	3224
ENSMUSG00000015533.9	1237.35	2.28859	-0.647084	0.231284	-2.79779	0.00514529	0.448196	1589.68	1418.63	820.871	1120.22	Itga2	protein_coding	chr13	7133
ENSMUSG00000059149.17	533.16	2.01837	-0.644919	0.248963	-2.59042	0.00958592	0.643635	594.148	706.998	383.408	448.088	Mfsd4a	protein_coding	chr1	7187
ENSMUSG00000037606.18	241.078	1.36428	-0.643034	0.31809	-2.02155	0.043223	0.999881	338.554	248.655	221.245	155.857	Osbpl5	protein_coding	chr7	4915
ENSMUSG00000052212.6	477.882	1.79443	-0.641747	0.266539	-2.4077	0.0160533	0.86448	911.962	278.346	516.658	204.562	Cd177	protein_coding	chr7	2840
ENSMUSG00000037685.15	749.13	2.14739	-0.637404	0.236858	-2.69108	0.00712214	0.542458	807.65	1021.53	587.055	580.288	Atp8a1	protein_coding	chr5	14278
ENSMUSG00000046460.14	777.18	1.92326	-0.634451	0.252354	-2.51413	0.0119326	0.740679	781.42	1120.8	637.338	569.156	Sh2d7	protein_coding	chr9	2759
ENSMUSG00000056999.14	1448.19	1.91734	-0.629982	0.251057	-2.50931	0.0120966	0.740679	1412.17	2126.56	1264.62	989.413	Ide	protein_coding	chr19	5823
ENSMUSG00000073421.5	3177.56	2.25182	-0.627622	0.226551	-2.77034	0.00559987	0.473864	5050.87	2260.17	4292.92	1106.31	H2-Ab1	protein_coding	chr17	1637
ENSMUSG00000056293.12	12595.7	3.38901	-0.625357	0.176922	-3.53466	0.000408308	0.101372	12489.9	18061.8	8040.26	11790.8	Gsdmc2	protein_coding	chr15	2315
ENSMUSG00000033400.14	271.321	1.38602	-0.624399	0.30572	-2.04239	0.0411131	0.999881	325.134	333.087	222.503	204.562	Agl	protein_coding	chr3	14023
ENSMUSG00000024610.14	7743.71	2.53206	-0.624375	0.209928	-2.97423	0.00293724	0.320864	12486.9	5498.25	10150.9	2838.82	Cd74	protein_coding	chr18	1410
ENSMUSG00000022148.16	261.34	1.36084	-0.623447	0.308908	-2.01823	0.0435674	0.999881	254.373	380.406	168.448	242.135	Fyb	protein_coding	chr15	5384
ENSMUSG00000028556.15	1487.32	2.58292	-0.620899	0.20628	-3.00998	0.00261264	0.300426	1780.61	1820.38	1086.11	1262.16	Dock7	protein_coding	chr4	16818
ENSMUSG00000020027.18	1191.28	2.48383	-0.62066	0.21111	-2.93999	0.00328226	0.334628	1238.93	1653.37	834.699	1038.12	Socs2	protein_coding	chr10	9531
ENSMUSG00000021069.17	370.788	1.47605	-0.613029	0.288206	-2.12705	0.0334158	0.999881	367.835	535.351	289.128	290.84	Pygl	protein_coding	chr12	6895
ENSMUSG00000028519.16	962.443	1.89462	-0.609604	0.244744	-2.49079	0.0127461	0.759137	1053.48	1230.29	541.8	1024.2	Dab1	protein_coding	chr4	7908
ENSMUSG00000043705.7	4967.66	3.06036	-0.608421	0.18274	-3.32943	0.00087025	0.161129	4820.89	7185.95	3186.69	4677.1	Capn13	protein_coding	chr17	2951
ENSMUSG00000032252.14	1790.27	2.52613	-0.607268	0.204465	-2.97004	0.00297763	0.322056	2170.41	2145.12	1289.76	1555.79	Glce	protein_coding	chr9	6828
ENSMUSG00000023045.13	976.514	1.91708	-0.605913	0.241486	-2.5091	0.0121038	0.740679	1290.78	1022.46	1058.46	534.366	Soat2	protein_coding	chr15	2213
ENSMUSG00000038059.6	285.668	1.34932	-0.605579	0.301717	-2.00711	0.0447381	0.999881	301.344	385.045	183.533	272.749	Smim3	protein_coding	chr18	1984
ENSMUSG00000044294.8	357.189	1.34492	-0.604544	0.301842	-2.00285	0.0451935	0.999881	408.095	448.136	345.696	226.827	Krt84	protein_coding	chr15	2640
ENSMUSG00000031134.16	396.617	1.49861	-0.60178	0.280176	-2.14787	0.0317243	0.999881	498.376	455.559	279.071	353.461	Rbmx	protein_coding	chrX	4330
ENSMUSG00000028763.17	322.654	1.36974	-0.598249	0.29517	-2.02679	0.0426834	0.999881	432.496	346.076	247.644	264.4	Hspg2	protein_coding	chr4	14307
ENSMUSG00000025993.10	546.012	1.51905	-0.597662	0.275853	-2.1666	0.0302654	0.999881	786.91	482.466	672.536	242.135	Slc40a1	protein_coding	chr1	9000
ENSMUSG00000048572.4	614.712	1.70999	-0.595534	0.254953	-2.33586	0.0194988	0.974164	594.758	860.088	331.868	672.133	Tmem252	protein_coding	chr19	2462
ENSMUSG00000059182.7	632.405	1.65907	-0.58802	0.25659	-2.29168	0.0219244	0.999881	631.358	897.2	515.401	485.661	Skap2	protein_coding	chr6	11357
ENSMUSG00000032218.7	449.455	1.61132	-0.586182	0.260569	-2.24963	0.0244727	0.999881	575.237	503.805	383.408	335.371	Ccnb2	protein_coding	chr9	1531
ENSMUSG00000027641.13	592.209	1.71966	-0.577827	0.246495	-2.34417	0.0190694	0.963794	721.029	695.864	441.234	510.709	Rbl1	protein_coding	chr2	5993
ENSMUSG00000041939.14	519.467	1.60256	-0.573661	0.255887	-2.24185	0.024971	0.999881	619.158	621.638	461.347	375.726	Mvk	protein_coding	chr5	2675
ENSMUSG00000030729.17	471.432	1.57839	-0.573437	0.258274	-2.22027	0.0264005	0.999881	453.846	669.885	291.642	470.354	Pgm2l1	protein_coding	chr7	9583
ENSMUSG00000026399.12	6139.75	2.64128	-0.565771	0.185464	-3.05056	0.00228412	0.270784	6136.68	8581.39	4502.85	5338.1	Cd55	protein_coding	chr1	4853
ENSMUSG00000039013.16	391.612	1.31471	-0.565728	0.286676	-1.97341	0.0484491	0.999881	359.295	586.381	297.927	322.846	Siglecf	protein_coding	chr7	2790
ENSMUSG00000029328.15	1235.49	2.14565	-0.565214	0.210137	-2.68974	0.00715067	0.542458	1556.74	1393.58	1011.95	979.672	Hnrnpdl	protein_coding	chr5	4818
ENSMUSG00000024254.15	956.051	1.98203	-0.562724	0.219687	-2.56149	0.0104225	0.681771	1279.19	996.477	900.067	648.476	Abcg8	protein_coding	chr17	3749
ENSMUSG00000021947.11	843.738	1.8351	-0.562639	0.23043	-2.44169	0.0146185	0.821563	1050.43	953.797	793.215	577.505	Cryl1	protein_coding	chr14	2178
ENSMUSG00000000568.15	652.468	1.67981	-0.562027	0.243329	-2.30974	0.0209023	0.999881	805.21	748.749	483.974	571.939	Hnrnpd	protein_coding	chr5	7354
ENSMUSG00000040943.12	1042.03	2.02328	-0.561259	0.216342	-2.59431	0.00947812	0.643635	1178.54	1302.66	764.302	922.617	Tet2	protein_coding	chr3	16870
ENSMUSG00000055748.12	25610.9	2.8595	-0.559708	0.174997	-3.19839	0.00138198	0.213081	26405.4	34664.2	18109.4	23264.4	Gsdmc4	protein_coding	chr15	2087
ENSMUSG00000064127.13	974.814	1.98973	-0.55914	0.217764	-2.56764	0.0102393	0.673818	1118.14	1204.31	752.989	823.815	Med14	protein_coding	chrX	8763
ENSMUSG00000060675.13	470.931	1.40743	-0.550793	0.267018	-2.06276	0.0391355	0.999881	619.158	489.888	485.231	289.448	Pla2g16	protein_coding	chr19	6396
ENSMUSG00000054387.13	1270.49	2.0759	-0.550293	0.208785	-2.6357	0.0083965	0.606269	1455.48	1565.23	1024.52	1036.73	Mdm4	protein_coding	chr1	14798
ENSMUSG00000060586.10	2040.26	1.64247	-0.548619	0.240926	-2.27713	0.0227785	0.999881	3052.48	1516.98	2835.96	755.627	H2-Eb1	protein_coding	chr17	1184
ENSMUSG00000041977.18	1434.24	2.07387	-0.545206	0.206979	-2.63411	0.00843583	0.606269	1730.59	1671.93	1111.26	1223.2	Arhgef11	protein_coding	chr3	7951
ENSMUSG00000050982.13	3154.71	2.19349	-0.540587	0.198286	-2.7263	0.00640489	0.510708	4389.01	3006.13	3384.05	1839.67	Apol10a	protein_coding	chr15	3033
ENSMUSG00000031939.16	1398.13	1.97311	-0.536435	0.210009	-2.55435	0.0106387	0.691767	1601.88	1707.19	1210.56	1072.91	Taf1d	protein_coding	chr9	8949
ENSMUSG00000028842.15	437.041	1.33422	-0.533194	0.267606	-1.99246	0.0463208	0.999881	430.666	608.649	333.125	375.726	Ago3	protein_coding	chr4	16571
ENSMUSG00000040209.12	896.808	1.70536	-0.528741	0.226746	-2.33186	0.019708	0.974164	1125.46	993.693	702.706	765.368	Zfp704	protein_coding	chr3	15255
ENSMUSG00000033624.10	526.642	1.37097	-0.526792	0.259762	-2.02798	0.0425624	0.999881	643.558	596.587	382.151	484.269	Pdpr	protein_coding	chr8	5028
ENSMUSG00000026532.7	822.284	1.68115	-0.524005	0.226752	-2.31092	0.0208375	0.999881	639.898	1287.81	424.892	936.533	Spta1	protein_coding	chr1	9691
ENSMUSG00000026565.18	660.128	1.47241	-0.523185	0.246358	-2.12368	0.0336971	0.999881	756.41	791.429	452.547	640.126	Pou2f1	protein_coding	chr1	16597
ENSMUSG00000090124.7	600.203	1.37575	-0.516148	0.253939	-2.03256	0.0420966	0.999881	588.658	833.181	487.746	491.227	Ugt1a7c	protein_coding	chr1	4219
ENSMUSG00000029432.12	529.128	1.39327	-0.515425	0.251512	-2.04931	0.0404321	0.999881	638.678	604.938	477.689	395.208	Nipsnap2	protein_coding	chr5	2750
ENSMUSG00000033411.16	490.238	1.32108	-0.511862	0.258564	-1.97963	0.0477447	0.999881	528.267	626.277	409.807	396.6	Ctdspl2	protein_coding	chr2	9251
ENSMUSG00000056536.14	730.549	1.55858	-0.51131	0.232154	-2.20246	0.0276328	0.999881	833.881	881.427	555.628	651.259	Pign	protein_coding	chr1	13595
ENSMUSG00000062822.8	549.407	1.41362	-0.510874	0.246964	-2.06862	0.0385816	0.999881	602.688	689.369	432.434	473.137	4833420G17Rik	protein_coding	chr13	4882
ENSMUSG00000040760.11	559.814	1.41097	-0.50826	0.245998	-2.06611	0.0388177	0.999881	616.108	699.575	446.262	477.312	Appl1	protein_coding	chr14	8719
ENSMUSG00000029167.13	628.672	1.40219	-0.504038	0.244941	-2.05779	0.0396103	0.999881	718.589	750.605	451.29	594.204	Ppargc1a	protein_coding	chr5	6592
ENSMUSG00000049422.7	1715.88	1.7059	0.500791	0.214717	2.33233	0.0196832	0.974164	1339.58	1495.64	2240.11	1788.18	Chchd10	protein_coding	chr10	1575
ENSMUSG00000035596.14	780.669	1.56866	0.501446	0.226741	2.21154	0.0269985	0.999881	624.648	668.029	883.725	946.274	Mboat7	protein_coding	chr7	8339
ENSMUSG00000022546.5	1516.05	1.43039	0.505111	0.242324	2.08444	0.0371201	0.999881	1296.88	1121.73	2461.36	1184.23	Gpt	protein_coding	chr15	2941
ENSMUSG00000035473.10	1222.02	1.7759	0.510768	0.213524	2.39208	0.0167532	0.884115	891.222	1132.87	1390.33	1473.68	Galm	protein_coding	chr17	2476
ENSMUSG00000023262.13	944.87	1.62259	0.511564	0.226395	2.25961	0.0238455	0.999881	807.04	740.399	1301.07	930.966	Acy1	protein_coding	chr9	2966
ENSMUSG00000034171.13	630.856	1.48578	0.516789	0.241937	2.13605	0.0326756	0.999881	505.697	531.64	794.472	691.615	Faah	protein_coding	chr4	7834
ENSMUSG00000029821.15	1165.13	1.53209	0.517104	0.237369	2.17848	0.0293702	0.999881	1087.03	758.028	1961.04	854.429	Gsdme	protein_coding	chr6	12742
ENSMUSG00000052392.5	512.763	1.40593	0.518319	0.251448	2.06134	0.0392709	0.999881	389.185	455.559	587.055	619.253	Acot4	protein_coding	chr12	6674
ENSMUSG00000032098.13	841.686	1.59181	0.523363	0.234454	2.23227	0.0255972	0.999881	711.879	656.895	1186.68	811.29	Treh	protein_coding	chr9	2048
ENSMUSG00000026473.15	913.087	1.69221	0.526661	0.22696	2.3205	0.0203139	0.995106	725.909	761.739	928.979	1235.72	Glul	protein_coding	chr1	3323
ENSMUSG00000070462.4	984.397	1.84339	0.530929	0.216831	2.44858	0.0143419	0.820267	807.04	803.491	1180.39	1146.66	Tlnrd1	protein_coding	chr7	4433
ENSMUSG00000025528.10	1553.73	1.363	0.531933	0.263292	2.02031	0.0433509	0.999881	1176.1	1283.17	2499.07	1256.6	2010106E10Rik	protein_coding	chrX	1287
ENSMUSG00000027889.17	484.209	1.43812	0.537542	0.256988	2.0917	0.0364652	0.999881	386.135	403.601	607.168	539.933	Ampd2	protein_coding	chr3	5224
ENSMUSG00000063206.4	1153.95	1.87028	0.552878	0.223764	2.47081	0.0134809	0.783325	1439.62	493.599	1850.42	832.164	Defa34	protein_coding	chr8	375
ENSMUSG00000025731.15	319.1	1.3192	0.570289	0.288345	1.9778	0.0479511	0.999881	261.693	251.439	409.807	353.461	Mettl26	protein_coding	chr17	1109
ENSMUSG00000024966.8	989.273	2.0831	0.572583	0.216779	2.64132	0.00825846	0.603205	768	822.047	1118.8	1248.25	Stip1	protein_coding	chr19	2173
ENSMUSG00000001774.8	906.855	1.73998	0.574942	0.243458	2.36157	0.0181978	0.942144	577.678	900.912	1077.31	1071.52	Chordc1	protein_coding	chr9	7498
ENSMUSG00000028862.6	399.196	1.48286	0.578595	0.271214	2.13335	0.0328961	0.999881	401.995	231.955	638.595	324.238	Map3k6	protein_coding	chr4	4604
ENSMUSG00000024063.13	695.97	1.83371	0.579091	0.23728	2.44054	0.0146654	0.821563	564.257	549.268	763.045	907.309	Lbh	protein_coding	chr17	3212
ENSMUSG00000022587.14	414.48	1.45409	0.580118	0.275376	2.10664	0.0351486	0.999881	384.305	283.912	491.517	498.185	Ly6e	protein_coding	chr15	3784
ENSMUSG00000019139.10	535.754	1.71794	0.580307	0.24771	2.34269	0.0191453	0.963794	447.136	411.951	654.937	628.994	Isyna1	protein_coding	chr8	2436
ENSMUSG00000046229.9	455.339	1.34143	0.584005	0.292081	1.99946	0.0455583	0.999881	328.794	393.395	664.993	434.173	Scand1	protein_coding	chr2	759
ENSMUSG00000070390.12	382.186	1.33591	0.584182	0.292955	1.9941	0.0461412	0.999881	289.144	317.314	549.342	372.943	Nlrp1b	protein_coding	chr11	6305
ENSMUSG00000103711.1	305.592	1.33806	0.586308	0.293714	1.99619	0.0459135	0.999881	248.273	239.377	403.521	331.196	Tstd1	protein_coding	chr1	867
ENSMUSG00000023092.16	783.933	2.01755	0.586957	0.226644	2.58978	0.00960385	0.643635	522.777	731.121	789.444	1092.39	Fhl1	protein_coding	chrX	3714
ENSMUSG00000026864.13	10063.1	3.01323	0.588248	0.178306	3.29909	0.000969999	0.170907	8466.91	7594.19	13084.9	11106.2	Hspa5	protein_coding	chr2	4229
ENSMUSG00000074439.4	3072.29	2.24878	0.590426	0.2133	2.76806	0.00563917	0.473864	3728.98	1400.08	4548.1	2611.99	Defa5	protein_coding	chr8	376
ENSMUSG00000032369.13	1355.03	2.28654	0.590966	0.211341	2.79627	0.00516959	0.448196	1116.92	1035.45	1856.7	1411.06	Plscr1	protein_coding	chr9	2462
ENSMUSG00000042367.12	428.356	1.30926	0.591081	0.300338	1.96805	0.0490619	0.999881	331.234	334.015	686.364	361.81	Gjb3	protein_coding	chr4	1966
ENSMUSG00000032226.5	2623.55	2.36779	0.59189	0.20723	2.85619	0.00428753	0.403788	2147.23	1988.31	3831.57	2527.11	Gcnt3	protein_coding	chr9	4301
ENSMUSG00000043866.11	801.857	2.04349	0.597459	0.228888	2.61027	0.00904704	0.633525	619.158	656.895	1015.72	915.659	Taf10	protein_coding	chr7	4584
ENSMUSG00000041827.15	1008.74	2.10197	0.601475	0.226459	2.656	0.00790736	0.5848	792.4	802.563	1386.56	1053.43	Oasl1	protein_coding	chr5	2608
ENSMUSG00000002233.13	1152.24	1.81468	0.604517	0.249319	2.42467	0.0153223	0.84111	901.592	879.572	1832.82	994.979	Rhoc	protein_coding	chr3	1618
ENSMUSG00000006345.10	4458.6	2.45166	0.608631	0.208652	2.91696	0.0035346	0.347856	3747.89	3150.87	7043.4	3892.25	Ggt1	protein_coding	chr10	3411
ENSMUSG00000025075.14	391.483	1.4387	0.612553	0.292774	2.09224	0.0364169	0.999881	368.445	255.15	439.977	502.36	Habp2	protein_coding	chr19	3193
ENSMUSG00000032300.7	409.435	1.64071	0.615219	0.270357	2.27558	0.0228711	0.999881	327.574	317.314	553.114	439.739	1700017B05Rik	protein_coding	chr9	5235
ENSMUSG00000035930.9	303.824	1.43909	0.617909	0.295282	2.09261	0.0363841	0.999881	273.894	201.337	457.576	282.491	Chst4	protein_coding	chr8	2282
ENSMUSG00000040584.8	3228.74	2.6613	0.628547	0.205114	3.06438	0.0021812	0.267724	2602.9	2404.91	4784.43	3122.7	Abcb1a	protein_coding	chr5	5480
ENSMUSG00000040957.15	480.293	1.64696	0.637397	0.279429	2.28107	0.0225444	0.999881	377.595	359.066	751.732	432.781	Cables1	protein_coding	chr18	3839
ENSMUSG00000023272.4	598.022	2.10214	0.640299	0.241064	2.65613	0.00790422	0.5848	525.827	409.168	818.357	638.735	Creld2	protein_coding	chr15	1366
ENSMUSG00000015656.17	15464.7	3.24847	0.641071	0.185914	3.44821	0.000564322	0.123131	11503.5	12642.5	20241.4	17471.3	Hspa8	protein_coding	chr9	4301
ENSMUSG00000029082.17	514.841	1.33896	0.645062	0.323005	1.99707	0.0458181	0.999881	319.644	475.971	804.529	459.221	Bst1	protein_coding	chr5	3317
ENSMUSG00000054517.9	227.214	1.36881	0.66537	0.328432	2.0259	0.0427752	0.999881	139.692	216.182	255.186	297.798	Trim65	protein_coding	chr11	5883
ENSMUSG00000032978.14	1874.93	2.83454	0.671268	0.210973	3.18178	0.00146374	0.213081	1451.82	1417.71	2701.46	1928.73	Guca2b	protein_coding	chr4	870
ENSMUSG00000031824.15	398.08	1.89811	0.67485	0.270629	2.49364	0.0126442	0.758929	309.884	302.469	530.486	449.48	6430548M08Rik	protein_coding	chr8	6626
ENSMUSG00000027350.8	404.098	1.90366	0.675456	0.270381	2.49817	0.0124837	0.753438	308.054	313.603	535.515	459.221	Chgb	protein_coding	chr2	2740
ENSMUSG00000055065.7	4563.6	3.4267	0.676327	0.190112	3.55752	0.000374371	0.0982511	3270.25	3765.09	5786.32	5432.72	Ddx17	protein_coding	chr15	7643
ENSMUSG00000039347.7	423.956	2.0304	0.686419	0.264013	2.59995	0.00932386	0.643635	325.134	324.736	538.029	507.926	Atp6v0e2	protein_coding	chr6	2381
ENSMUSG00000029561.17	678.774	1.82361	0.692499	0.28473	2.43213	0.0150104	0.832153	522.167	482.466	583.283	1127.18	Oasl2	protein_coding	chr5	6374
ENSMUSG00000030223.14	205.327	1.30193	0.699497	0.356731	1.96085	0.049896	0.999881	152.502	153.09	187.304	328.413	Ptpro	protein_coding	chr6	6723
ENSMUSG00000047604.3	268.587	1.63034	0.700613	0.309124	2.26645	0.023424	0.999881	206.183	201.337	296.67	370.16	Frat2	protein_coding	chr19	2161
ENSMUSG00000064368.1	492.764	1.86131	0.701294	0.284685	2.46341	0.0137623	0.791262	318.424	399.89	387.179	865.562	mt-Nd6	protein_coding	chrM	519
ENSMUSG00000025194.5	1397.93	2.39965	0.702297	0.243904	2.8794	0.00398432	0.385175	986.993	1110.6	2147.09	1347.05	Abcc2	protein_coding	chr19	8532
ENSMUSG00000021278.7	922.024	2.1615	0.707442	0.261831	2.7019	0.00689443	0.534147	715.539	629.061	1599	744.495	Amn	protein_coding	chr12	1843
ENSMUSG00000038298.14	2067.01	2.67944	0.713231	0.231806	3.07685	0.00209201	0.259694	1544.54	1514.2	3323.71	1885.59	Pdzk1	protein_coding	chr3	3556
ENSMUSG00000022445.7	341.86	1.41699	0.714968	0.345093	2.07181	0.038283	0.999881	175.072	361.849	457.576	372.943	Cyp2d26	protein_coding	chr15	1792
ENSMUSG00000025316.16	207.483	1.35181	0.71895	0.357772	2.00952	0.0444822	0.999881	133.592	180.925	294.156	221.261	Banp	protein_coding	chr8	6632
ENSMUSG00000006442.10	161.215	1.30192	0.719316	0.36684	1.96084	0.0498975	0.999881	120.782	122.472	187.304	214.303	Srm	protein_coding	chr4	1599
ENSMUSG00000071076.6	4146.73	3.58588	0.732066	0.200417	3.65271	0.000259488	0.0787402	3278.18	2864.18	6404.8	4039.75	Jund	protein_coding	chr8	1668
ENSMUSG00000101031.1	341.657	1.92627	0.735257	0.292167	2.51657	0.0118504	0.740679	258.643	249.583	509.116	349.286	Ms4a12	protein_coding	chr19	792
ENSMUSG00000024807.17	788.064	3.03898	0.760359	0.229321	3.3157	0.000914151	0.166436	574.017	592.876	901.324	1084.04	Syvn1	protein_coding	chr19	4772
ENSMUSG00000059355.13	152.943	1.33032	0.760788	0.382564	1.98866	0.0467391	0.999881	131.762	96.4931	187.304	196.213	Wdr83os	protein_coding	chr8	1031
ENSMUSG00000049350.6	10546	3.76395	0.761165	0.202618	3.75664	0.000172208	0.060684	7914.85	7479.14	16472.7	10317.2	Zg16	protein_coding	chr7	1257
ENSMUSG00000031389.17	208.086	1.54081	0.763465	0.349189	2.1864	0.0287867	0.999881	162.262	139.173	344.439	186.472	Arhgap4	protein_coding	chrX	8105
ENSMUSG00000017453.4	246.942	1.7838	0.767384	0.319911	2.39874	0.0164514	0.876661	178.732	185.564	350.724	272.749	Pipox	protein_coding	chr11	2470
ENSMUSG00000026928.14	179.52	1.50702	0.769057	0.356773	2.15559	0.0311156	0.999881	195.813	71.442	325.583	125.242	Card9	protein_coding	chr2	2293
ENSMUSG00000019838.11	1068.09	2.60973	0.776629	0.256425	3.02868	0.00245624	0.285447	739.33	801.635	1732.25	999.154	Slc16a10	protein_coding	chr10	7356
ENSMUSG00000026069.15	1133.58	2.65183	0.784215	0.25646	3.05785	0.00222932	0.26926	683.819	990.91	1626.66	1232.94	Il1rl1	protein_coding	chr1	6894
ENSMUSG00000052026.7	224.929	1.74859	0.786399	0.331967	2.36891	0.0178407	0.932497	156.162	173.502	316.783	253.267	Slc6a7	protein_coding	chr18	3342
ENSMUSG00000057400.14	481.949	2.69831	0.786455	0.254534	3.08978	0.00200304	0.251508	325.134	382.261	559.399	661	Ces1c	protein_coding	chr8	2323
ENSMUSG00000028737.15	218.611	1.4883	0.798666	0.373493	2.13837	0.0324865	0.999881	211.063	68.6586	515.401	79.32	Aldh4a1	protein_coding	chr4	4907
ENSMUSG00000036298.10	469.106	2.84972	0.818717	0.256499	3.19189	0.00141346	0.213081	349.535	329.376	617.224	580.288	Slc2a13	protein_coding	chr15	8367
ENSMUSG00000031770.16	1277.68	3.42279	0.82384	0.231731	3.55516	0.000377751	0.0982511	976.623	821.119	2149.6	1163.36	Herpud1	protein_coding	chr8	2333
ENSMUSG00000070056.6	842.661	3.5699	0.835981	0.22946	3.64325	0.000269215	0.0794839	613.058	591.948	1219.36	946.274	Mfhas1	protein_coding	chr8	6666
ENSMUSG00000024055.14	644.486	3.30827	0.849877	0.243852	3.48522	0.000491732	0.114291	458.726	457.414	934.008	727.796	Cyp4f13	protein_coding	chr17	3330
ENSMUSG00000030431.8	421.748	2.27917	0.856689	0.306971	2.79078	0.0052581	0.452279	287.924	292.263	736.647	370.16	Tmem238	protein_coding	chr7	1439
ENSMUSG00000044017.16	150.976	1.62895	0.860994	0.380092	2.26523	0.0234988	0.999881	142.132	75.1533	236.33	150.291	Adgrd1	protein_coding	chr5	8321
ENSMUSG00000026380.10	2067.72	4.8186	0.893071	0.206443	4.32599	1.51845e-05	0.00885342	1417.05	1465.03	3024.53	2364.29	Tfcp2l1	protein_coding	chr1	9438
ENSMUSG00000023087.15	1429.4	3.10413	0.895622	0.266761	3.35739	0.000786807	0.152414	996.143	881.427	2737.91	1102.13	Noct	protein_coding	chr3	10658
ENSMUSG00000031725.8	264.372	2.47821	0.899396	0.306336	2.93598	0.00332499	0.334628	204.353	165.152	372.095	315.888	Ces1f	protein_coding	chr8	3285
ENSMUSG00000021194.6	283.425	2.55019	0.908317	0.304088	2.98702	0.00281714	0.314024	202.523	189.275	427.406	314.497	Chga	protein_coding	chr12	2756
ENSMUSG00000068246.6	131.058	1.6343	0.918338	0.404565	2.26994	0.0232114	0.999881	66.4909	118.761	148.335	190.646	Apol9b	protein_coding	chr15	1821
ENSMUSG00000034459.8	244.16	1.72123	0.948081	0.40421	2.34551	0.0190009	0.963794	176.292	135.461	184.79	480.095	Ifit1	protein_coding	chr19	2656
ENSMUSG00000034949.18	100.115	1.43733	0.948518	0.453628	2.09096	0.0365317	0.999881	57.3407	80.7202	135.764	126.634	Zfr2	protein_coding	chr10	7483
ENSMUSG00000044456.16	85.4417	1.34166	0.955982	0.478068	1.99968	0.0455347	0.999881	46.9706	70.5142	101.823	122.459	Rin3	protein_coding	chr12	6835
ENSMUSG00000035896.5	115.711	1.66758	0.962842	0.41879	2.2991	0.021499	0.999881	78.081	78.8646	158.392	147.507	Rnase1	protein_coding	chr14	992
ENSMUSG00000029664.10	90.6624	1.39949	0.969442	0.471695	2.05523	0.039857	0.999881	68.9309	53.8135	111.88	128.025	Tfpi2	protein_coding	chr6	1747
ENSMUSG00000042116.3	122.128	1.55583	0.992277	0.451039	2.19998	0.0278081	0.999881	78.691	76.0811	236.33	97.4105	Vwa1	protein_coding	chr4	3623
ENSMUSG00000032661.9	478.035	2.79568	1.00766	0.319306	3.15577	0.00160073	0.215609	333.674	277.418	429.92	871.128	Oas3	protein_coding	chr5	7069
ENSMUSG00000056501.3	166.403	2.00999	1.01023	0.39099	2.58377	0.00977269	0.650956	104.921	110.41	291.642	158.64	Cebpb	protein_coding	chr2	1504
ENSMUSG00000044359.1	200.106	2.56151	1.01657	0.339423	2.99498	0.00274465	0.309099	164.702	101.132	323.069	211.52	P2ry4	protein_coding	chrX	4434
ENSMUSG00000035692.6	87.5943	1.43922	1.03125	0.492776	2.09273	0.0363729	0.999881	47.5806	61.236	70.3963	171.164	Isg15	protein_coding	chr4	756
ENSMUSG00000000049.11	144.683	2.06436	1.03201	0.392899	2.62667	0.00862254	0.615638	105.531	84.4315	177.248	211.52	Apoh	protein_coding	chr11	1594
ENSMUSG00000033355.6	94.8197	1.56443	1.03538	0.468977	2.20773	0.0272628	0.999881	51.8507	67.7307	82.967	176.731	Rtp4	protein_coding	chr16	2131
ENSMUSG00000029798.11	147.999	2.08183	1.04379	0.395329	2.64032	0.00828275	0.603205	112.241	81.648	181.019	217.086	Herc6	protein_coding	chr6	9292
ENSMUSG00000062410.14	159.285	2.36404	1.05848	0.370948	2.85345	0.00432472	0.403788	73.201	136.389	165.934	261.617	Hsd3b3	protein_coding	chr3	6396
ENSMUSG00000032816.15	112.729	1.77695	1.06371	0.444515	2.39296	0.0167129	0.884115	88.4511	58.4526	137.021	166.989	Igdcc4	protein_coding	chr9	9481
ENSMUSG00000110573.1	114.766	1.90428	1.07523	0.430318	2.49868	0.0124658	0.753438	67.1009	80.7202	173.477	137.766	Gm5485	protein_coding	chr16	628
ENSMUSG00000025262.8	166.139	2.51489	1.07594	0.363239	2.96208	0.00305566	0.327255	101.871	111.338	203.646	247.701	Fam120c	protein_coding	chrX	5823
ENSMUSG00000078612.9	124.083	2.05305	1.08721	0.415317	2.61779	0.00885022	0.625663	89.6712	65.8751	222.503	118.284	Fyb2	protein_coding	chr4	3136
ENSMUSG00000047414.6	129.684	2.17727	1.09602	0.403846	2.71395	0.00664867	0.522519	48.1906	115.049	98.052	257.442	Flrt2	protein_coding	chr12	7721
ENSMUSG00000026958.13	171.754	2.50852	1.09729	0.371012	2.95756	0.00310081	0.328867	92.7212	128.039	246.387	219.869	Dpp7	protein_coding	chr2	3337
ENSMUSG00000029074.14	273.364	3.49443	1.09813	0.30518	3.5983	0.000320307	0.0897187	189.102	159.585	374.609	370.16	Ttll10	protein_coding	chr4	3985
ENSMUSG00000030107.10	203.491	2.97922	1.10656	0.337671	3.27704	0.00104902	0.179054	121.392	135.461	242.616	314.497	Usp18	protein_coding	chr6	2790
ENSMUSG00000031845.15	70.7082	1.41791	1.11507	0.537986	2.07268	0.0382024	0.999881	48.8006	36.1849	140.793	57.0547	Bco1	protein_coding	chr8	2543
ENSMUSG00000051323.16	92.3048	1.70687	1.12617	0.48268	2.33317	0.0196393	0.974164	52.4607	58.4526	82.967	175.339	Pcdh19	protein_coding	chrX	10464
ENSMUSG00000079116.1	70.4657	1.42587	1.13507	0.545657	2.08018	0.0375086	0.999881	79.301	16.7007	135.764	50.0968	Gm15293	protein_coding	chr8	418
ENSMUSG00000000386.15	103.032	1.72844	1.14294	0.486007	2.3517	0.0186878	0.958432	48.1906	81.648	170.962	111.326	Mx1	protein_coding	chr16	3785
ENSMUSG00000031972.5	150.358	2.23143	1.14635	0.416098	2.75501	0.00586907	0.48571	103.091	68.6586	328.097	101.585	Acta1	protein_coding	chr8	1536
ENSMUSG00000020641.16	107.016	1.83761	1.16867	0.47822	2.44379	0.014534	0.821563	61.6108	61.236	86.7383	218.478	Rsad2	protein_coding	chr12	4335
ENSMUSG00000025140.15	63.4392	1.50716	1.17606	0.545555	2.15572	0.0311055	0.999881	42.7006	35.2571	86.7383	89.061	Pycr1	protein_coding	chr11	3935
ENSMUSG00000013846.10	159.104	2.83968	1.19273	0.37446	3.18521	0.0014465	0.213081	115.291	75.1533	292.899	153.074	St3gal1	protein_coding	chr15	6851
ENSMUSG00000097327.7	59.526	1.50116	1.20163	0.558845	2.15021	0.0315387	0.999881	32.3304	39.8962	75.4246	90.4526	E030030I06Rik	protein_coding	chr10	2789
ENSMUSG00000030921.17	76.4397	1.63908	1.20346	0.529191	2.27415	0.022957	0.999881	33.5504	51.03	52.7972	168.381	Trim30a	protein_coding	chr7	4111
ENSMUSG00000037852.8	241.13	2.86368	1.21917	0.380851	3.20117	0.00136872	0.213081	97.6013	204.12	373.352	289.448	Cpe	protein_coding	chr8	2609
ENSMUSG00000043760.16	55.0518	1.40306	1.24415	0.604363	2.05862	0.0395309	0.999881	38.4305	22.2676	121.936	37.5726	Pkhd1	protein_coding	chr1	14310
ENSMUSG00000074896.3	58.3404	1.34642	1.25956	0.62843	2.0043	0.0450379	0.999881	31.1104	29.6902	38.9694	133.592	Ifit3	protein_coding	chr19	1745
ENSMUSG00000029657.15	1257.48	5.47569	1.26658	0.272474	4.64845	3.34435e-06	0.00264133	408.095	1206.16	1475.81	1939.86	Hsph1	protein_coding	chr5	7266
ENSMUSG00000024501.19	191.501	3.66536	1.27343	0.344223	3.69942	0.000216092	0.0715329	109.191	115.049	269.014	272.749	Dpysl3	protein_coding	chr18	6265
ENSMUSG00000027939.11	49.0146	1.42076	1.28733	0.62029	2.07536	0.0379527	0.999881	21.3503	37.1127	66.625	70.9705	Nup210l	protein_coding	chr3	5720
ENSMUSG00000053279.7	894.416	6.86861	1.30101	0.246802	5.27148	1.35328e-07	0.00018018	401.995	652.256	1257.08	1266.34	Aldh1a1	protein_coding	chr19	4934
ENSMUSG00000035878.13	208.668	3.71944	1.30279	0.349188	3.73091	0.00019079	0.0651309	115.902	119.689	227.531	371.552	Hykk	protein_coding	chr9	8936
ENSMUSG00000002228.7	51.4319	1.56824	1.35561	0.613073	2.21117	0.0270244	0.999881	29.2804	26.9067	98.052	51.4884	Ppm1j	protein_coding	chr3	1814
ENSMUSG00000051951.5	62.1067	1.86183	1.35561	0.550201	2.46384	0.0137457	0.791262	35.3805	34.3293	85.4812	93.2358	Xkr4	protein_coding	chr1	6094
ENSMUSG00000059003.12	66.5563	2.01817	1.40109	0.540906	2.59026	0.00959025	0.643635	47.5806	26.9067	106.851	84.8863	Grin2a	protein_coding	chr16	17933
ENSMUSG00000027870.8	78.5504	2.36569	1.41557	0.495882	2.85465	0.00430839	0.403788	42.0905	43.6075	114.394	114.109	Hao2	protein_coding	chr3	2049
ENSMUSG00000061845.3	62.7374	1.96646	1.49531	0.586625	2.54901	0.010803	0.698294	63.4408	9.27818	142.05	36.181	Defa35	protein_coding	chr8	398
ENSMUSG00000038776.13	38.6417	1.55032	1.50353	0.684978	2.195	0.0281633	NA	20.7403	19.4842	62.8538	51.4884	Ephx1	protein_coding	chr1	1950
ENSMUSG00000059824.12	109.471	2.35013	1.52894	0.537742	2.84326	0.00446549	0.409925	57.9508	25.9789	320.554	33.3979	Dbp	protein_coding	chr7	2993
ENSMUSG00000028037.13	60.4658	1.79196	1.53215	0.636905	2.40562	0.016145	0.864549	22.5703	27.8346	31.4269	160.032	Ifi44	protein_coding	chr3	6129
ENSMUSG00000058618.6	1681.95	10.2485	1.54609	0.235939	6.55291	5.64282e-11	1.23284e-07	1197.45	588.237	2725.34	2216.79	AY761184	protein_coding	chr8	503
ENSMUSG00000043286.12	34.1665	1.53047	1.58894	0.729875	2.17701	0.0294802	NA	13.4202	21.3398	49.026	52.88	Pnpla1	protein_coding	chr17	4837
ENSMUSG00000070407.5	46.6086	1.9478	1.60669	0.634055	2.53399	0.0112772	0.720422	26.8403	19.4842	69.1392	70.9705	Hs3st3b1	protein_coding	chr11	4911
ENSMUSG00000022562.15	207.691	5.36109	1.60683	0.349788	4.59371	4.35424e-06	0.00297286	95.7712	108.555	362.038	264.4	Oplah	protein_coding	chr15	5837
ENSMUSG00000117286.1	31.1089	1.51555	1.64535	0.760539	2.1634	0.0305106	NA	14.0302	15.7729	38.9694	55.6632	Gm1043	protein_coding	chr5	13507
ENSMUSG00000043811.5	40.1979	1.88506	1.67467	0.674469	2.48295	0.01303	NA	20.7403	17.6285	65.368	57.0547	Rtn4r	protein_coding	chr16	1938
ENSMUSG00000071178.11	74.0662	2.97228	1.67754	0.512614	3.27253	0.0010659	0.179137	32.9404	37.1127	96.7949	129.417	Serpina1b	protein_coding	chr12	2415
ENSMUSG00000025650.13	65.9271	2.75371	1.69162	0.54089	3.12747	0.00176316	0.225136	29.8904	32.4736	108.109	93.2358	Col7a1	protein_coding	chr9	10287
ENSMUSG00000037386.16	70.753	2.95759	1.71015	0.52411	3.26295	0.00110258	0.182494	29.2804	36.1849	86.7383	130.808	Rims2	protein_coding	chr15	10389
ENSMUSG00000054404.13	53.2737	2.49422	1.77688	0.602866	2.94739	0.00320465	0.334628	14.0302	32.4736	42.7406	123.851	Slfn5	protein_coding	chr11	6326
ENSMUSG00000029630.15	70.6631	3.27767	1.83934	0.530631	3.46632	0.000527627	0.117629	38.4305	22.2676	149.592	72.3621	Cyp3a25	protein_coding	chr5	2083
ENSMUSG00000024222.17	1016.32	11.7445	1.84017	0.26105	7.04909	1.8009e-12	6.55768e-09	343.434	563.186	1705.85	1452.81	Fkbp5	protein_coding	chr17	9468
ENSMUSG00000029618.13	112.178	4.52869	1.84872	0.442647	4.17651	2.96015e-05	0.0140594	78.081	23.1955	251.415	96.0189	Ocm	protein_coding	chr5	733
ENSMUSG00000064307.13	22.6339	1.39185	1.86644	0.91137	2.04795	0.0405649	NA	15.2502	5.56691	37.7123	32.0063	Lrrc51	protein_coding	chr7	1210
ENSMUSG00000024620.11	174.937	6.24906	1.86685	0.373123	5.00331	5.63556e-07	0.000513024	59.1708	94.6375	269.014	276.924	Pdgfrb	protein_coding	chr18	5478
ENSMUSG00000031842.14	23.8233	1.55646	1.94299	0.882955	2.20055	0.0277679	NA	4.88006	16.7007	26.3986	47.3137	Pde4c	protein_coding	chr8	5592
ENSMUSG00000030882.19	29.1617	1.86719	1.94956	0.789852	2.46826	0.0135771	NA	12.8102	11.1338	43.9977	48.7053	Dnhd1	protein_coding	chr7	15081
ENSMUSG00000074437.5	809.062	11.577	1.99476	0.285161	6.99521	2.64866e-12	7.2335e-09	561.817	164.224	1523.58	986.629	Defa29	protein_coding	chr8	508
ENSMUSG00000027375.14	17.0258	1.32251	2.0602	1.03996	1.98104	0.047587	NA	7.9301	4.63909	40.2264	15.3074	Mal	protein_coding	chr2	2778
ENSMUSG00000081984.3	50.1228	2.99838	2.06927	0.629059	3.28948	0.00100374	0.174046	21.3503	15.7729	111.88	51.4884	Dnajb3	protein_coding	chr1	1051
ENSMUSG00000051984.13	26.1169	1.94674	2.12893	0.840432	2.53313	0.0113047	NA	9.76013	9.27818	33.9411	51.4884	Sec31b	protein_coding	chr19	3950
ENSMUSG00000054417.5	16.5996	1.43485	2.16932	1.03863	2.08863	0.0367412	NA	4.88006	7.42255	27.6557	26.44	Cyp3a44	protein_coding	chr5	1962
ENSMUSG00000001473.6	20.2664	1.7417	2.25654	0.954934	2.36304	0.0181259	NA	9.76013	4.63909	40.2264	26.44	Tubb6	protein_coding	chr18	1757
ENSMUSG00000056035.8	62.4426	4.34433	2.35441	0.577222	4.07887	4.52555e-05	0.0185757	18.3002	22.2676	125.708	83.4947	Cyp3a11	protein_coding	chr5	5093
ENSMUSG00000069516.8	20.8277	1.85049	2.42244	0.986953	2.45447	0.0141094	NA	12.2002	2.78346	37.7123	30.6147	Lyz2	protein_coding	chr10	1316
ENSMUSG00000046997.5	12.8822	1.37956	2.47118	1.21361	2.03621	0.041729	NA	6.71009	1.85564	27.6557	15.3074	Spsb4	protein_coding	chr9	4484
ENSMUSG00000038011.15	60.3892	5.44047	2.68314	0.5793	4.63169	3.62687e-06	0.00264133	17.6902	14.8451	114.394	94.6274	Dnah10	protein_coding	chr5	16086
ENSMUSG00000034457.10	13.734	1.60942	2.7055	1.20355	2.24794	0.0245797	NA	2.44003	4.63909	33.9411	13.9158	Eda2r	protein_coding	chrX	5891
ENSMUSG00000019775.17	19.614	2.29579	2.7528	0.982042	2.80314	0.00506073	NA	5.49007	4.63909	37.7123	30.6147	Rgs17	protein_coding	chr10	8298
ENSMUSG00000022780.5	10.7037	1.52034	2.98156	1.37541	2.16777	0.0301762	NA	2.44003	1.85564	30.1698	8.34947	Meltf	protein_coding	chr16	4133
ENSMUSG00000028773.8	18.4022	2.38782	3.12549	1.08872	2.8708	0.0040943	NA	3.05004	3.71127	51.5401	15.3074	Fabp3	protein_coding	chr4	823
ENSMUSG00000054640.14	204.827	28.2164	4.28059	0.383407	11.1646	6.0759e-29	6.63731e-25	19.5203	20.412	363.295	416.082	Slc8a1	protein_coding	chr17	2934
ENSMUSG00000056870.9	8.75721	1.97716	4.34452	1.69868	2.55759	0.01054	NA	0.610008	0.927818	25.1415	8.34947	Gulp1	protein_coding	chr1	3758
