# Supplementary material for: DDX5 promotes oncogene C3 and FABP1 expressions and drives intestinal inflammation and tumorigenesis
Source: Life Sci Alliance. 2020 Aug 18;3(10):e202000772. doi: 10.26508/lsa.202000772 (PMC7441524; doi:10.26508/lsa.202000772)
Supplement: Supplementary file 27 [file LSA-2020-00772_SdataF5.1.xlsx]

## Sheet: Fig_5D
	WT	WT	KO	KO
Myc	253.763	226.388	263.986	268.575
Ccnd1	2038.04	1462.24	2305.48	1475.07
Cdkn1a	1256.01	1251.63	1661.85	1519.6
Cdkn1b	758.85	732.977	720.305	654.042
