# Supplementary material for: DDX5 promotes oncogene C3 and FABP1 expressions and drives intestinal inflammation and tumorigenesis
Source: Life Sci Alliance. 2020 Aug 18;3(10):e202000772. doi: 10.26508/lsa.202000772 (PMC7441524; doi:10.26508/lsa.202000772)
Supplement: Supplementary file 29 [file LSA-2020-00772_SdataF5.3.xlsx]

## Sheet: Fig_5G
IgG	WT_RPL10A	KO_RPL10A
0.0012	0.0392	0.0066
	0.034	0.014
