# Supplementary material for: DDX5 promotes oncogene C3 and FABP1 expressions and drives intestinal inflammation and tumorigenesis
Source: Life Sci Alliance. 2020 Aug 18;3(10):e202000772. doi: 10.26508/lsa.202000772 (PMC7441524; doi:10.26508/lsa.202000772)
Supplement: Supplementary file 30 [file LSA-2020-00772_TableS7.xlsx]

## Sheet: eCLIP_SmallIntestine.IDR_reprod
Table S7. DDX5 eCLIP targets in small intestine intestinal epithelial cells. Peaks are called with a cutoff of three for both log10 P-values and log2 (fold changes: immunoprecipitation over input).
chrom	start	end	l10p	l2fc	strand	geneid	genename	region
chr16	18626810	18626879	10.4842	5.33661	-	ENSMUSG00000072214.6	43713	dist intron
chr16	18626718	18626793	11.5544	4.71938	-	ENSMUSG00000072214.6	43713	dist intron
chr19	36632856	36632866	20.8983	3.6867	-	ENSMUSG00000087579.7	1500017E21Rik	dist noncoding_intron
chr19	36632869	36632877	20.8983	3.6867	-	ENSMUSG00000087579.7	1500017E21Rik	dist noncoding_intron
chr16	8830279	8830373	30.1173	4.18975	+	ENSMUSG00000022507.5	1810013L24Rik	5utr
chr16	8830225	8830279	15.1682	3.82327	+	ENSMUSG00000022507.5	1810013L24Rik	5utr
chr16	8830473	8830537	10.7837	3.61241	+	ENSMUSG00000022507.5	1810013L24Rik	CDS
chr7	29247395	29247428	10.3393	4.97241	-	ENSMUSG00000030587.5	2200002D01Rik	3utr
chr7	29247589	29247698	37.0641	3.77729	-	ENSMUSG00000030587.5	2200002D01Rik	CDS
chr5	113139653	113139722	11.1096	5.85881	-	ENSMUSG00000051339.9	2900026A02Rik	dist intron
chr5	113158261	113158298	10.0988	5.16238	-	ENSMUSG00000051339.9	2900026A02Rik	dist intron
chr5	113137198	113137264	14.4658	6.28281	-	ENSMUSG00000051339.9	2900026A02Rik	dist intron
chr5	113146916	113146988	14.8393	5.19315	-	ENSMUSG00000051339.9	2900026A02Rik	dist intron
chr5	113158086	113158144	14.5127	6.30434	-	ENSMUSG00000051339.9	2900026A02Rik	dist intron
chr5	113161635	113161685	9.93338	4.60464	-	ENSMUSG00000051339.9	2900026A02Rik	dist intron
chr5	113161548	113161608	12.7102	5.00713	-	ENSMUSG00000051339.9	2900026A02Rik	dist intron
chr5	113148632	113148688	9.23578	4.89213	-	ENSMUSG00000051339.9	2900026A02Rik	dist intron
chr5	113148545	113148614	21.3532	4.907	-	ENSMUSG00000051339.9	2900026A02Rik	dist intron
chr5	113153174	113153248	10.9658	5.53277	-	ENSMUSG00000051339.9	2900026A02Rik	dist intron
chr5	113138490	113138539	9.93338	4.52587	-	ENSMUSG00000051339.9	2900026A02Rik	dist intron
chr5	113137417	113137463	8.62879	5.08786	-	ENSMUSG00000051339.9	2900026A02Rik	dist intron
chr5	113159903	113159953	8.37749	5.4491	-	ENSMUSG00000051339.9	2900026A02Rik	dist intron
chr5	113163132	113163205	12.9842	4.81278	-	ENSMUSG00000051339.9	2900026A02Rik	5utr
chr5	113138329	113138375	9.23578	4.71084	-	ENSMUSG00000051339.9	2900026A02Rik	dist intron
chr5	113153790	113153848	11.2402	5.24883	-	ENSMUSG00000051339.9	2900026A02Rik	dist intron
chr5	113134894	113134987	14.9544	5.40536	-	ENSMUSG00000051339.9	2900026A02Rik	dist intron
chr5	113145209	113145261	7.52467	4.96058	-	ENSMUSG00000051339.9	2900026A02Rik	dist intron
chr5	113158325	113158382	10.8619	4.543	-	ENSMUSG00000051339.9	2900026A02Rik	dist intron
chr5	113162878	113162958	28.5343	4.90066	-	ENSMUSG00000051339.9	2900026A02Rik	dist intron
chr17	28909291	28909420	16.1595	4.11083	-	ENSMUSG00000048905.4	4930539E08Rik	CDS
chr5	136932938	136932988	8.58696	3.75726	+	ENSMUSG00000097908.7	4933404O12Rik	dist noncoding_intron
chr5	23432927	23433011	32.6983	4.21658	-	ENSMUSG00000073147.3	5031425E22Rik	noncoding_exon
chr5	23432882	23432922	6.37699	3.27385	-	ENSMUSG00000073147.3	5031425E22Rik	noncoding_exon
chr8	36458063	36458077	19.8189	6.80257	+	ENSMUSG00000039620.17	6430573F11Rik	prox intron
chr8	36458077	36458088	19.8189	6.80257	+	ENSMUSG00000039620.17	6430573F11Rik	prox intron
chr8	36458061	36458063	4.74852	5.19785	+	ENSMUSG00000039620.17	6430573F11Rik	prox intron
chr1	113903967	113903991	400	3.21072	-	ENSMUSG00000097648.1	9330185C12Rik	dist noncoding_intron
chr1	113903960	113903967	400	3.24059	-	ENSMUSG00000097648.1	9330185C12Rik	dist noncoding_intron
chr7	110059728	110059792	68.1591	3.95823	-	ENSMUSG00000073867.2	AA474408	noncoding_exon
chr19	43789627	43789679	14.5441	3.6061	+	ENSMUSG00000025194.5	Abcc2	dist intron
chr19	43785182	43785296	12.9339	3.33695	+	ENSMUSG00000025194.5	Abcc2	dist intron
chr19	43784235	43784299	13.3523	3.91538	+	ENSMUSG00000025194.5	Abcc2	CDS
chr19	43784179	43784235	5.26541	3.57933	+	ENSMUSG00000025194.5	Abcc2	CDS
chr2	23040102	23040153	9.44055	3.81835	-	ENSMUSG00000058835.14	Abi1	5utr
chr11	105976544	105976586	4.16894	3.96813	+	ENSMUSG00000020681.14	Ace	CDS
chr11	105976624	105976709	8.62089	3.36413	+	ENSMUSG00000020681.14	Ace	CDS
chrX	164187842	164188030	18.0042	3.11452	+	ENSMUSG00000015405.15	Ace2	3utr
chrX	164174073	164174139	10.8249	3.40244	+	ENSMUSG00000015405.15	Ace2	CDS
chrX	164157878	164157996	16.6835	3.35899	+	ENSMUSG00000015405.15	Ace2	CDS
chrX	164185747	164185813	9.66691	4.65661	+	ENSMUSG00000015405.15	Ace2	CDS
chr5	142906019	142906067	38.1417	3.67774	-	ENSMUSG00000029580.14	Actb	prox intron
chr5	142905954	142905991	38.4632	4.30639	-	ENSMUSG00000029580.14	Actb	prox intron
chr5	142906176	142906218	24.0275	3.28332	-	ENSMUSG00000029580.14	Actb	prox intron
chr5	142906356	142906391	35.0555	6.18591	-	ENSMUSG00000029580.14	Actb	prox intron
chr5	142905870	142905901	24.0787	3.7592	-	ENSMUSG00000029580.14	Actb	5utr
chr5	142906520	142906554	39.7737	5.36208	-	ENSMUSG00000029580.14	Actb	prox intron
chr11	120348261	120348309	16.279	3.31755	-	ENSMUSG00000062825.15	Actg1	CDS
chr11	120348148	120348200	24.7737	4.27671	-	ENSMUSG00000062825.15	Actg1	CDS
chr7	28905369	28905456	17.6835	3.15181	-	ENSMUSG00000054808.14	Actn4	CDS
chr11	20064213	20064249	16.1595	3.89022	-	ENSMUSG00000020152.7	Actr2	3utr
chr11	20064249	20064268	7.86531	3.71406	-	ENSMUSG00000020152.7	Actr2	3utr
chr15	74563824	74563837	400	3.50555	+	ENSMUSG00000034730.16	Adgrb1	5utr
chr15	74563837	74563844	400	3.50555	+	ENSMUSG00000034730.16	Adgrb1	5utr
chr15	74563844	74563850	400	3.50555	+	ENSMUSG00000034730.16	Adgrb1	5utr
chr3	138323046	138323087	6.21617	4.62306	+	ENSMUSG00000053054.13	Adh6a	prox intron
chr3	138322982	138323046	10.3041	3.39903	+	ENSMUSG00000053054.13	Adh6a	CDS
chr6	119388255	119388341	17.269	4.86534	-	ENSMUSG00000030168.13	Adipor2	dist intron
chr12	37430901	37430971	9.92265	5.45677	+	ENSMUSG00000050103.17	Agmo	dist intron
chr4	58911657	58911788	10.8561	5.77548	-	ENSMUSG00000050812.18	AI314180	dist intron
chr4	129010664	129010727	16.6357	3.25799	+	ENSMUSG00000028792.14	Ak2	3utr
chr4	49541258	49541292	7.24169	3.46058	-	ENSMUSG00000028307.9	Aldob	CDS
chr8	122893379	122893492	16.265	5.30904	-	ENSMUSG00000035569.16	Ankrd11	CDS
chr5	90365571	90365648	12.5066	4.2215	-	ENSMUSG00000055204.14	Ankrd17	prox intron
chr5	90365225	90365281	11.2402	4.62909	-	ENSMUSG00000055204.14	Ankrd17	prox intron
chr7	120182725	120182851	14.1461	4.31329	+	ENSMUSG00000030909.6	Anks4b	CDS
chr7	120182651	120182725	7.34897	3.47949	+	ENSMUSG00000030909.6	Anks4b	CDS
chr4	46469973	46470009	12.1114	4.81993	+	ENSMUSG00000028333.10	Anp32b	CDS
chr4	46469883	46469973	14.1461	4.55309	+	ENSMUSG00000028333.10	Anp32b	CDS
chr4	46472086	46472161	9.42254	4.8699	+	ENSMUSG00000028333.10	Anp32b	CDS
chr7	79826887	79826936	13.9328	3.00019	-	ENSMUSG00000039062.15	Anpep	CDS
chr7	79841727	79841789	35.8579	3.35892	-	ENSMUSG00000039062.15	Anpep	CDS
chr7	79825706	79825772	9.02845	3.04397	-	ENSMUSG00000039062.15	Anpep	CDS
chr7	79822194	79822282	25.3281	3.49033	-	ENSMUSG00000039062.15	Anpep	CDS
chr9	69480985	69481131	18.9474	5.46688	+	ENSMUSG00000032231.14	Anxa2	dist intron
chr6	86753874	86753894	5.12134	3.12717	-	ENSMUSG00000029994.17	Anxa4	CDS
chr6	86737453	86737515	11.9686	6.04863	-	ENSMUSG00000029994.17	Anxa4	3utr
chr6	87671772	87671785	13.6426	6.64983	-	ENSMUSG00000030051.10	Aplf	prox intron
chr6	87671766	87671772	13.6426	6.64983	-	ENSMUSG00000030051.10	Aplf	prox intron
chr9	46229115	46229140	42.5726	3.59806	+	ENSMUSG00000032083.8	Apoa1	CDS
chr9	46229172	46229218	49.242	3.76266	+	ENSMUSG00000032083.8	Apoa1	CDS
chr9	46228987	46228999	66.9927	3.28671	+	ENSMUSG00000032083.8	Apoa1	CDS
chr9	46229922	46229981	40.3636	3.22174	+	ENSMUSG00000032083.8	Apoa1	CDS
chr9	46230024	46230047	83.5712	3.04298	+	ENSMUSG00000032083.8	Apoa1	CDS
chr9	46243092	46243155	45.4944	3.73822	+	ENSMUSG00000032080.6	Apoa4	CDS
chr9	46242977	46243056	65.1317	3.43075	+	ENSMUSG00000032080.6	Apoa4	CDS
chr9	46242925	46242977	62.3763	3.4244	+	ENSMUSG00000032080.6	Apoa4	CDS
chr9	46242883	46242925	43.9337	3.12731	+	ENSMUSG00000032080.6	Apoa4	CDS
chr9	46241114	46241201	79.5149	3.04594	+	ENSMUSG00000032080.6	Apoa4	CDS
chr9	46241531	46241572	29.6867	3.73562	+	ENSMUSG00000032080.6	Apoa4	CDS
chr9	46242480	46242555	48.8126	3.35928	+	ENSMUSG00000032080.6	Apoa4	CDS
chr9	46242374	46242450	53.8032	3.29807	+	ENSMUSG00000032080.6	Apoa4	CDS
chr12	8008677	8008751	51.8532	5.71512	+	ENSMUSG00000020609.14	Apob	CDS
chr12	8007277	8007338	16.4447	3.77671	+	ENSMUSG00000020609.14	Apob	CDS
chr12	8013931	8013999	10.539	4.10818	+	ENSMUSG00000020609.14	Apob	CDS
chr12	8002090	8002173	10.3041	3.6736	+	ENSMUSG00000020609.14	Apob	CDS
chr12	8013999	8014083	10.3998	3.50713	+	ENSMUSG00000020609.14	Apob	CDS
chr12	7994877	7994982	22.3829	3.65834	+	ENSMUSG00000020609.14	Apob	CDS
chr12	8007719	8007805	10.8294	3.99033	+	ENSMUSG00000020609.14	Apob	CDS
chr12	8010179	8010216	9.66137	4.39546	+	ENSMUSG00000020609.14	Apob	CDS
chr12	8008973	8009021	11.1096	5.4756	+	ENSMUSG00000020609.14	Apob	CDS
chr12	8010711	8010757	10.9658	4.83661	+	ENSMUSG00000020609.14	Apob	CDS
chr12	8010660	8010711	7.12771	3.96813	+	ENSMUSG00000020609.14	Apob	CDS
chr12	7998591	7998705	16.2604	3.78796	+	ENSMUSG00000020609.14	Apob	CDS
chr12	7989354	7989421	13.3523	3.61219	+	ENSMUSG00000020609.14	Apob	CDS
chr12	7979286	7979367	16.9168	3.44331	+	ENSMUSG00000020609.14	Apob	CDS
chr12	7991432	7991505	12.4591	3.2753	+	ENSMUSG00000020609.14	Apob	CDS
chr12	8016016	8016051	13.1971	4.77516	+	ENSMUSG00000020609.14	Apob	CDS
chr12	7992904	7992987	18.527	3.10874	+	ENSMUSG00000020609.14	Apob	CDS
chr12	7985319	7985411	12.6637	3.39312	+	ENSMUSG00000020609.14	Apob	CDS
chr15	77389785	77389858	9.23578	5.16429	-	ENSMUSG00000010601.13	Apol7a	CDS
chr16	85056473	85056526	6.56933	3.39804	-	ENSMUSG00000022892.10	App	CDS
chr16	85161543	85161622	10.923	6.3478	-	ENSMUSG00000022892.10	App	dist intron
chr8	8683766	8683930	20.47	4.60877	-	ENSMUSG00000040459.11	Arglu1	CDS
chr8	8683930	8683975	4.19306	4.51186	-	ENSMUSG00000040459.11	Arglu1	CDS
chr7	123369654	123369731	11.7682	4.20269	-	ENSMUSG00000030766.15	Arhgap17	prox intron
chr7	123369577	123369654	7.98915	3.10143	-	ENSMUSG00000030766.15	Arhgap17	prox intron
chr4	133753441	133753485	11.0224	4.55842	-	ENSMUSG00000007880.16	Arid1a	CDS
chr4	133753321	133753400	12.6293	4.23685	-	ENSMUSG00000007880.16	Arid1a	CDS
chr4	133753851	133753895	9.07613	3.8899	-	ENSMUSG00000007880.16	Arid1a	dist intron
chr4	133753610	133753681	14.026	3.6439	-	ENSMUSG00000007880.16	Arid1a	CDS
chr4	133752355	133752408	10.4754	4.46813	-	ENSMUSG00000007880.16	Arid1a	dist intron
chr4	133753520	133753583	11.9115	3.56778	-	ENSMUSG00000007880.16	Arid1a	CDS
chr12	71016602	71016615	70.7189	5.91515	+	ENSMUSG00000048118.17	Arid4a	prox intron
chr12	71016615	71016632	70.7189	5.83095	+	ENSMUSG00000048118.17	Arid4a	prox intron
chr13	14169913	14170074	11.1096	5.72291	+	ENSMUSG00000039219.17	Arid4b	CDS
chr19	32041208	32041305	11.3126	6.11083	-	ENSMUSG00000024887.9	Asah2	dist intron
chr19	32041339	32041401	23.3531	6.86425	-	ENSMUSG00000024887.9	Asah2	dist intron
chr1	191182443	191182518	36.4004	4.88034	-	ENSMUSG00000026628.13	Atf3	dist intron
chr1	191182774	191182831	48.6828	5.0248	-	ENSMUSG00000026628.13	Atf3	dist intron
chr1	191182699	191182747	26.8236	4.64102	-	ENSMUSG00000026628.13	Atf3	dist intron
chr1	191182747	191182774	20.6862	4.49921	-	ENSMUSG00000026628.13	Atf3	dist intron
chr1	191182990	191183037	14.9672	4.92217	-	ENSMUSG00000026628.13	Atf3	dist intron
chr1	191182227	191182256	11.412	5.9631	-	ENSMUSG00000026628.13	Atf3	dist intron
chr15	80255527	80255586	11.8506	3.46813	+	ENSMUSG00000042406.7	Atf4	5utr
chr17	79895586	79895661	7.09184	4.24883	-	ENSMUSG00000059811.12	Atl2	prox intron
chr17	79895825	79895878	16.6888	4.5179	-	ENSMUSG00000059811.12	Atl2	prox intron
chr3	101579535	101579595	13.298	3.29538	-	ENSMUSG00000033161.10	Atp1a1	CDS
chr3	101582004	101582038	7.73783	4.26593	-	ENSMUSG00000033161.10	Atp1a1	CDS
chr3	101604244	101604261	7.61599	4.62909	-	ENSMUSG00000033161.10	Atp1a1	prox intron
chr3	101604276	101604336	39.6146	4.47574	-	ENSMUSG00000033161.10	Atp1a1	prox intron
chr3	101604336	101604401	30.3642	4.15486	-	ENSMUSG00000033161.10	Atp1a1	prox intron
chr3	101604113	101604176	29.0095	3.48563	-	ENSMUSG00000033161.10	Atp1a1	prox intron
chr3	101604085	101604113	10.4523	3.2574	-	ENSMUSG00000033161.10	Atp1a1	prox intron
chr1	164441608	164441643	13.5614	3.56341	-	ENSMUSG00000026576.12	Atp1b1	CDS
chr1	164441522	164441595	20.3197	3.02913	-	ENSMUSG00000026576.12	Atp1b1	CDS
chr1	164443186	164443223	10.4092	3.29585	-	ENSMUSG00000026576.12	Atp1b1	CDS
chr1	164439297	164439344	10.4523	4.12588	-	ENSMUSG00000026576.12	Atp1b1	CDS
chr1	164453533	164453596	16.6295	3.10422	-	ENSMUSG00000026576.12	Atp1b1	CDS
chr1	164437976	164438027	48.3295	5.55012	-	ENSMUSG00000026576.12	Atp1b1	3utr
chr1	164437581	164437614	83.7957	3.54981	-	ENSMUSG00000026576.12	Atp1b1	3utr
chr1	164457599	164457646	14.5339	4.6681	-	ENSMUSG00000026576.12	Atp1b1	prox intron
chr1	164438446	164438499	36.427	3.66192	-	ENSMUSG00000026576.12	Atp1b1	CDS
chr1	164437627	164437658	42.9961	3.23697	-	ENSMUSG00000026576.12	Atp1b1	3utr
chr1	164437658	164437690	48.7732	3.00259	-	ENSMUSG00000026576.12	Atp1b1	3utr
chr5	122501748	122501868	16.2208	3.01644	-	ENSMUSG00000029467.15	Atp2a2	5utr
chr5	122501996	122502048	8.30921	3.16164	-	ENSMUSG00000029467.15	Atp2a2	5utr
chr10	98915423	98915518	9.92265	4.92158	+	ENSMUSG00000019943.9	Atp2b1	prox intron
chr18	77777655	77777689	3.41085	3.26061	+	ENSMUSG00000025428.15	Atp5a1	CDS
chr18	77780994	77781087	10.4366	3.98789	+	ENSMUSG00000025428.15	Atp5a1	CDS
chr18	77782455	77782575	17.3157	4.82493	+	ENSMUSG00000025428.15	Atp5a1	3utr
chr18	77774233	77774419	17.7373	4.73388	+	ENSMUSG00000025428.15	Atp5a1	5utr
chr10	128084015	128084070	12.4591	3.09069	+	ENSMUSG00000025393.12	Atp5b	CDS
chr10	128084380	128084430	12.1966	5.05309	+	ENSMUSG00000025393.12	Atp5b	CDS
chr10	128085126	128085214	20.9284	3.13348	+	ENSMUSG00000025393.12	Atp5b	CDS
chr2	73908592	73908667	19.7549	4.27887	-	ENSMUSG00000018770.9	Atp5g3	CDS
chr2	73908499	73908563	13.8957	5.29006	-	ENSMUSG00000018770.9	Atp5g3	3utr
chr13	45964348	45964399	12.5259	5.79961	-	ENSMUSG00000046876.15	Atxn1	prox intron
chr15	38518550	38518601	16.0432	5.30434	-	ENSMUSG00000037458.14	Azin1	prox intron
chr15	38518441	38518478	11.412	5.7444	-	ENSMUSG00000037458.14	Azin1	prox intron
chr15	38518478	38518523	16.1095	4.65533	-	ENSMUSG00000037458.14	Azin1	prox intron
chr15	38518610	38518706	23.1965	4.56695	-	ENSMUSG00000037458.14	Azin1	prox intron
chr15	38489703	38489862	14.9672	5.12588	-	ENSMUSG00000037458.14	Azin1	3utr
chr15	38518811	38518899	36.8363	4.2618	-	ENSMUSG00000037458.14	Azin1	prox intron
chr15	38489862	38489933	14.8078	6.08254	-	ENSMUSG00000037458.14	Azin1	3utr
chr15	38518366	38518420	28.6667	5.3301	-	ENSMUSG00000037458.14	Azin1	dist intron
chr2	122152876	122152941	12.2979	5.29006	+	ENSMUSG00000060802.8	B2m	3utr
chr2	122151013	122151109	11.3668	3.48789	+	ENSMUSG00000060802.8	B2m	CDS
chr2	167349020	167349158	10.0435	3.08536	-	ENSMUSG00000017929.13	B4galt5	CDS
chr13	24802182	24802267	44.7854	4.43743	+	ENSMUSG00000019132.10	BC005537	5utr
chr13	24802130	24802182	15.0854	3.86285	+	ENSMUSG00000019132.10	BC005537	CDS
chr10	20312753	20312874	9.14666	4.57933	+	ENSMUSG00000037608.15	Bclaf1	prox intron
chr10	75061303	75061309	21.7637	5.56633	+	ENSMUSG00000009681.9	Bcr	CDS
chr10	75061309	75061313	21.7637	5.56633	+	ENSMUSG00000009681.9	Bcr	CDS
chr10	75061289	75061303	20.2598	5.46274	+	ENSMUSG00000009681.9	Bcr	CDS
chr17	32284307	32284373	10.8249	4.71584	-	ENSMUSG00000024002.16	Brd4	prox intron
chr17	28801144	28801299	14.2701	4.39499	+	ENSMUSG00000063952.15	Brpf3	5utr
chr17	34508249	34508304	10.9658	5.33058	-	ENSMUSG00000092618.2	Btnl6	CDS
chr17	34507869	34507965	38.1338	3.40588	-	ENSMUSG00000092618.2	Btnl6	CDS
chr17	34507829	34507869	9.32571	3.18126	-	ENSMUSG00000092618.2	Btnl6	noncoding_exon
chr5	76856644	76856720	10.4523	3.17384	+	ENSMUSG00000036377.18	C530008M17Rik	CDS
chr5	76857187	76857278	16.948	3.92732	+	ENSMUSG00000036377.18	C530008M17Rik	CDS
chr4	129246168	129246223	10.923	6.28765	-	ENSMUSG00000050390.12	C77080	dist intron
chr12	100206557	100206622	15.9037	3.48214	+	ENSMUSG00000001175.13	Calm1	3utr
chr12	100200437	100200500	48.5413	4.71876	+	ENSMUSG00000001175.13	Calm1	dist intron
chr12	100200347	100200437	66.3167	4.31687	+	ENSMUSG00000001175.13	Calm1	dist intron
chr12	100199540	100199599	10.4092	3.48639	+	ENSMUSG00000001175.13	Calm1	5utr
chr12	100206900	100206954	9.76286	4.0179	+	ENSMUSG00000001175.13	Calm1	3utr
chr12	100200837	100200882	11.9601	5.11288	+	ENSMUSG00000001175.13	Calm1	dist intron
chr17	87446193	87446239	9.33837	4.2137	-	ENSMUSG00000036438.12	Calm2	dist intron
chr17	87446262	87446370	18.0198	5.18816	-	ENSMUSG00000036438.12	Calm2	dist intron
chr8	84842640	84842750	65.8338	4.2818	-	ENSMUSG00000003814.8	Calr	CDS
chr8	84842750	84842828	37.8152	4.24337	-	ENSMUSG00000003814.8	Calr	CDS
chr2	5379163	5379186	28.2981	3.33903	-	ENSMUSG00000039145.16	Camk1d	dist intron
chr2	5379129	5379163	24.808	3.07907	-	ENSMUSG00000039145.16	Camk1d	dist intron
chr2	5379339	5379382	32.061	6.78402	-	ENSMUSG00000039145.16	Camk1d	dist intron
chr11	50325488	50325550	21.9036	3.12125	-	ENSMUSG00000020368.15	Canx	5utr
chr11	50297272	50297377	37.0221	4.16133	-	ENSMUSG00000020368.15	Canx	CDS
chr11	50297057	50297113	14.0637	4.52723	-	ENSMUSG00000020368.15	Canx	CDS
chr11	50297113	50297125	10.7803	4.22991	-	ENSMUSG00000020368.15	Canx	CDS
chr11	50297125	50297138	8.01545	3.90066	-	ENSMUSG00000020368.15	Canx	CDS
chr4	139193747	139193804	8.72209	4.77385	+	ENSMUSG00000028745.18	Capzb	dist intron
chr13	74756134	74756226	8.25316	5.90125	-	ENSMUSG00000021585.8	Cast	dist intron
chr11	119085584	119085653	7.60112	4.48789	-	ENSMUSG00000039989.7	Cbx4	prox intron
chr10	62760093	62760180	10.0304	6.69785	-	ENSMUSG00000020074.6	Ccar1	CDS
chr10	62756632	62756675	9.14029	5.50356	-	ENSMUSG00000020074.6	Ccar1	CDS
chr7	16275868	16275988	8.8449	4.37609	-	ENSMUSG00000041375.18	Ccdc9	CDS
chr5	93267823	93267878	9.9057	4.15923	+	ENSMUSG00000029385.14	Ccng2	prox intron
chr5	93267618	93267788	22.1524	3.25818	+	ENSMUSG00000029385.14	Ccng2	5utr
chr1	64691087	64691177	15.6785	4.46813	+	ENSMUSG00000070871.10	Ccnyl1	prox intron
chr4	137357218	137357281	8.72209	3.8204	-	ENSMUSG00000006699.17	Cdc42	prox intron
chr8	106605885	106605932	14.2019	7.07529	+	ENSMUSG00000000303.12	Cdh1	dist intron
chr8	106670094	106670151	21.475	5.72408	+	ENSMUSG00000000303.12	Cdh1	3utr
chr8	106670151	106670202	18.4411	4.21717	+	ENSMUSG00000000303.12	Cdh1	3utr
chr8	106606568	106606638	10.7138	4.75165	+	ENSMUSG00000000303.12	Cdh1	dist intron
chr4	11817566	11817630	9.94469	3.23767	+	ENSMUSG00000028217.11	Cdh17	3utr
chr4	11803960	11804034	8.95258	3.48966	+	ENSMUSG00000028217.11	Cdh17	CDS
chr4	155639792	155639942	35.4639	3.78152	+	ENSMUSG00000029062.14	Cdk11b	CDS
chr4	155640746	155640816	15.5868	4.71406	+	ENSMUSG00000029062.14	Cdk11b	CDS
chr5	146261008	146261015	400	5.7136	+	ENSMUSG00000029635.15	Cdk8	dist intron
chr5	146261005	146261008	400	5.70722	+	ENSMUSG00000029635.15	Cdk8	dist intron
chr5	146261030	146261034	400	5.65422	+	ENSMUSG00000029635.15	Cdk8	dist intron
chr17	29094019	29094101	12.1114	4.10345	+	ENSMUSG00000023067.13	Cdkn1a	dist intron
chr2	131178449	131178567	16.2604	3.26694	-	ENSMUSG00000068267.5	Cenpb	CDS
chr2	68881537	68881616	11.5544	4.9491	+	ENSMUSG00000027035.10	Cers6	dist intron
chr2	68881383	68881457	8.99442	4.71023	+	ENSMUSG00000027035.10	Cers6	dist intron
chr19	5490746	5490829	9.38665	5.08786	+	ENSMUSG00000056201.7	Cfl1	prox intron
chr11	69361669	69361759	13.9907	3.90536	-	ENSMUSG00000018474.17	Chd3	CDS
chr11	69364026	69364145	8.51393	3.04836	-	ENSMUSG00000018474.17	Chd3	CDS
chr19	3852470	3852538	20.4235	4.04916	+	ENSMUSG00000024843.15	Chka	prox intron
chr3	144911153	144911225	19.2342	5.66429	-	ENSMUSG00000074195.3	Clca4b	CDS
chr3	144932398	144932524	17.228	3.43984	-	ENSMUSG00000074195.3	Clca4b	CDS
chr11	69965971	69966014	9.6866	3.8962	+	ENSMUSG00000018569.12	Cldn7	CDS
chr11	69966258	69966325	13.298	4.52123	+	ENSMUSG00000018569.12	Cldn7	dist intron
chr11	69966195	69966234	17.5615	5.29006	+	ENSMUSG00000018569.12	Cldn7	dist intron
chr11	69966764	69966797	11.1096	4.35442	+	ENSMUSG00000018569.12	Cldn7	prox intron
chr6	128662603	128662655	9.66137	4.71584	+	ENSMUSG00000030364.6	Clec2h	prox intron
chr6	128675779	128675870	11.1528	3.63474	+	ENSMUSG00000030364.6	Clec2h	CDS
chr6	128676602	128676644	14.4309	5.94523	+	ENSMUSG00000030364.6	Clec2h	3utr
chr6	128673978	128674052	9.67194	3.51431	+	ENSMUSG00000030364.6	Clec2h	CDS
chr6	128662796	128662840	10.2281	3.90098	+	ENSMUSG00000030364.6	Clec2h	prox intron
chr6	128670044	128670102	11.1096	5.31038	+	ENSMUSG00000030364.6	Clec2h	dist intron
chr6	128676062	128676110	13.4407	4.98137	+	ENSMUSG00000030364.6	Clec2h	3utr
chr1	58421800	58421929	7.86412	3.50936	-	ENSMUSG00000026034.17	Clk1	CDS
chr8	117289529	117289608	10.923	5.78765	+	ENSMUSG00000034390.15	Cmip	dist intron
chr8	117257435	117257495	11.0473	4.0569	+	ENSMUSG00000034390.15	Cmip	prox intron
chr8	117278905	117278944	12.7102	5.55309	+	ENSMUSG00000034390.15	Cmip	dist intron
chr8	117294780	117294848	8.47776	4.483	+	ENSMUSG00000034390.15	Cmip	dist intron
chr8	117294722	117294780	6.54266	3.76061	+	ENSMUSG00000034390.15	Cmip	dist intron
chr8	117265247	117265369	16.141	4.01233	+	ENSMUSG00000034390.15	Cmip	dist intron
chr8	117284412	117284469	10.923	5.71049	+	ENSMUSG00000034390.15	Cmip	dist intron
chr8	117319401	117319490	10.9658	5.87181	+	ENSMUSG00000034390.15	Cmip	dist intron
chr8	117259557	117259657	19.4394	5.10464	+	ENSMUSG00000034390.15	Cmip	dist intron
chr8	117257914	117257958	9.9057	4.77647	+	ENSMUSG00000034390.15	Cmip	dist intron
chr16	57391501	57391505	400	3.28298	-	ENSMUSG00000022748.7	Cmss1	dist intron
chr16	57391478	57391501	400	3.2694	-	ENSMUSG00000022748.7	Cmss1	dist intron
chr16	57391654	57391687	400	4.08034	-	ENSMUSG00000022748.7	Cmss1	dist intron
chr16	57391648	57391653	400	4.00636	-	ENSMUSG00000022748.7	Cmss1	dist intron
chr16	57391641	57391648	400	3.34746	-	ENSMUSG00000022748.7	Cmss1	dist intron
chr16	57391635	57391641	400	3.035	-	ENSMUSG00000022748.7	Cmss1	dist intron
chr18	84677320	84677409	16.6382	3.13915	-	ENSMUSG00000024644.16	Cndp2	CDS
chr8	95807083	95807229	12.0549	4.61452	-	ENSMUSG00000036550.15	Cnot1	prox intron
chr9	105819516	105819568	400	5.9842	-	ENSMUSG00000043719.14	Col6a6	dist intron
chr5	113908299	113908362	11.1096	4.55309	-	ENSMUSG00000004530.12	Coro1c	prox intron
chr4	46601707	46601788	9.28824	3.57394	-	ENSMUSG00000028337.14	Coro2a	prox intron
chr19	3327202	3327293	11.412	6.56633	+	ENSMUSG00000024900.4	Cpt1a	dist intron
chr1	64533460	64533546	12.5066	4.05642	+	ENSMUSG00000025958.14	Creb1	prox intron
chr12	113152051	113152155	30.9899	3.45489	+	ENSMUSG00000006360.11	Crip1	CDS
chr12	113153278	113153337	29.7629	3.99912	+	ENSMUSG00000006360.11	Crip1	CDS
chr12	113153337	113153376	18.3225	3.40775	+	ENSMUSG00000006360.11	Crip1	CDS
chr11	75679819	75679934	18.4322	5.16238	+	ENSMUSG00000017776.15	Crk	prox intron
chr18	53862611	53862749	12.5762	3.44593	+	ENSMUSG00000073563.2	Csnk1g3	prox intron
chr18	35119034	35119121	8.61409	3.29288	+	ENSMUSG00000037815.6	Ctnna1	prox intron
chr9	120934048	120934110	41.893	5.52413	+	ENSMUSG00000006932.16	Ctnnb1	dist intron
chr9	120934110	120934138	12.6604	4.63409	+	ENSMUSG00000006932.16	Ctnnb1	dist intron
chr9	120960083	120960149	17.5554	6.30493	+	ENSMUSG00000006932.16	Ctnnb1	3utr
chr9	120959591	120959640	10.2281	4.04413	+	ENSMUSG00000006932.16	Ctnnb1	3utr
chr9	120959808	120959857	10.0957	4.08786	+	ENSMUSG00000006932.16	Ctnnb1	3utr
chr9	120933618	120933657	10.2829	3.99344	+	ENSMUSG00000006932.16	Ctnnb1	5utr
chr9	120933895	120933918	20.9465	6.29545	+	ENSMUSG00000006932.16	Ctnnb1	5utr
chr9	120933826	120933895	66.4694	4.5638	+	ENSMUSG00000006932.16	Ctnnb1	5utr
chr9	120933703	120933783	30.6726	4.31069	+	ENSMUSG00000006932.16	Ctnnb1	dist intron
chr9	120933783	120933809	13.6225	4.03688	+	ENSMUSG00000006932.16	Ctnnb1	dist intron
chr9	120934175	120934203	15.1202	4.05793	+	ENSMUSG00000006932.16	Ctnnb1	dist intron
chr9	120934283	120934307	9.2767	4.59839	+	ENSMUSG00000006932.16	Ctnnb1	dist intron
chr9	120960041	120960082	10.0988	5.08361	+	ENSMUSG00000006932.16	Ctnnb1	3utr
chr9	120934327	120934380	16.4447	4.85735	+	ENSMUSG00000006932.16	Ctnnb1	dist intron
chr2	84650465	84650542	13.6596	3.52587	-	ENSMUSG00000034101.14	Ctnnd1	5utr
chr2	84649965	84650010	9.99662	4.87181	-	ENSMUSG00000034101.14,ENSMUSG00000101645.1	Ctnnd1,Gm28635	dist intron
chr6	47487452	47487623	7.52467	6.17283	+	ENSMUSG00000029686.15	Cul1	dist intron
chr16	78302039	78302196	11.9115	3.98603	+	ENSMUSG00000022865.13	Cxadr	prox intron
chr5	137918941	137919071	15.7227	3.72958	-	ENSMUSG00000029727.7	Cyp3a13	CDS
chr5	137894247	137894320	10.0988	5.68683	-	ENSMUSG00000029727.7	Cyp3a13	CDS
chr17	32916823	32916877	12.9419	3.41056	-	ENSMUSG00000024292.14	Cyp4f14	CDS
chr17	32917213	32917277	10.1893	3.97099	-	ENSMUSG00000024292.14	Cyp4f14	5utr
chr18	36348850	36348959	9.70022	3.26341	+	ENSMUSG00000046727.12	Cystm1	dist intron
chrX	13281560	13281590	11.9686	5.43743	+	ENSMUSG00000000787.12	Ddx3x	prox intron
chrX	13281496	13281560	14.5124	4.61802	+	ENSMUSG00000000787.12	Ddx3x	prox intron
chr15	76504045	76504081	10.7138	4.90536	-	ENSMUSG00000022555.11	Dgat1	prox intron
chr15	76506284	76506355	14.5339	4.94437	-	ENSMUSG00000022555.11	Dgat1	prox intron
chr15	76511220	76511250	18.0294	4.11189	-	ENSMUSG00000022555.11	Dgat1	prox intron
chr15	76503951	76503982	11.3126	4.39213	-	ENSMUSG00000022555.11	Dgat1	CDS
chr15	76511602	76511656	40.3249	3.04435	-	ENSMUSG00000022555.11	Dgat1	CDS
chr15	76508222	76508289	16.722	3.99201	-	ENSMUSG00000022555.11	Dgat1	dist intron
chr15	76502997	76503022	8.66068	3.99436	-	ENSMUSG00000022555.11	Dgat1	CDS
chr14	61648447	61648542	8.32029	4.96813	-	ENSMUSG00000097589.9	Dleu2	noncoding_exon
chr14	61648363	61648430	6.08409	4.40536	-	ENSMUSG00000097589.9	Dleu2	dist noncoding_intron
chrX	85048400	85048418	8.09194	6.12909	+	ENSMUSG00000045103.17	Dmd	5utr
chrX	85048396	85048400	8.09194	6.07933	+	ENSMUSG00000045103.17	Dmd	dist intron
chr4	40722706	40722800	19.2342	4.64941	+	ENSMUSG00000028410.13	Dnaja1	prox intron
chr8	83610102	83610227	11.322	3.90066	+	ENSMUSG00000005483.9	Dnajb1	CDS
chr12	3807521	3807583	12.7738	5.18014	+	ENSMUSG00000020661.15	Dnmt3a	dist intron
chr3	119085956	119086096	8.25316	6.2656	+	ENSMUSG00000033308.16	Dpyd	dist intron
chr3	118966547	118966656	18.0027	6.21272	+	ENSMUSG00000033308.16	Dpyd	dist intron
chr2	143936636	143936696	9.19423	6.6896	+	ENSMUSG00000015932.8	Dstn	dist intron
chr2	143942307	143942369	9.14666	5.66429	+	ENSMUSG00000015932.8	Dstn	3utr
chr2	143938484	143938638	13.4969	3.55547	+	ENSMUSG00000015932.8	Dstn	CDS
chr2	143938638	143938698	6.74516	3.35247	+	ENSMUSG00000015932.8	Dstn	CDS
chr2	143942745	143942794	12.1966	5.51609	+	ENSMUSG00000015932.8	Dstn	3utr
chr2	143942812	143942900	9.9265	3.1025	+	ENSMUSG00000015932.8	Dstn	3utr
chr2	143942196	143942260	11.8754	3.52587	+	ENSMUSG00000015932.8	Dstn	CDS
chr19	53529945	53529991	8.64244	5.4269	+	ENSMUSG00000034765.6	Dusp5	prox intron
chr11	87980391	87980429	8.33931	4.23339	-	ENSMUSG00000020483.14	Dynll2	3utr
chr11	87980458	87980505	9.76286	3.70921	-	ENSMUSG00000020483.14	Dynll2	3utr
chr16	94570385	94570521	14.061	3.71718	+	ENSMUSG00000022897.14	Dyrk1a	5utr
chr16	94570674	94570703	10.7409	5.09965	+	ENSMUSG00000022897.14	Dyrk1a	prox intron
chr16	94570063	94570124	18.5269	3.07289	+	ENSMUSG00000022897.14	Dyrk1a	5utr
chr16	94570721	94570760	14.6682	5.35881	+	ENSMUSG00000022897.14	Dyrk1a	prox intron
chr10	118868804	118868894	14.0651	3.49535	-	ENSMUSG00000028630.8	Dyrk2	5utr
chr10	118868623	118868693	10.8249	4.18064	-	ENSMUSG00000028630.8	Dyrk2	prox intron
chr13	29984654	29984725	8.72209	4.64233	-	ENSMUSG00000016477.17	E2f3	dist intron
chr9	78481236	78481282	14.5132	5.26394	-	ENSMUSG00000037742.14	Eef1a1	prox intron
chr9	78481567	78481625	10.2829	4.06764	-	ENSMUSG00000037742.14	Eef1a1	prox intron
chr9	78478835	78478858	12.9148	3.00169	-	ENSMUSG00000037742.14	Eef1a1	CDS
chr18	34862054	34862106	19.9219	3.7267	+	ENSMUSG00000038418.7	Egr1	prox intron
chr11	100320196	100320249	11.3854	3.11802	+	ENSMUSG00000035530.13	Eif1	5utr
chr19	60769862	60769928	12.8146	5.24303	-	ENSMUSG00000024991.7	Eif3a	CDS
chr19	60769928	60770005	6.39665	4.07564	-	ENSMUSG00000024991.7	Eif3a	CDS
chr11	69671765	69671797	14.1425	4.61288	-	ENSMUSG00000059796.16	Eif4a1	dist intron
chr11	69671523	69671563	13.8957	5.08786	-	ENSMUSG00000059796.16	Eif4a1	prox intron
chr11	69671012	69671049	9.38665	5.7656	-	ENSMUSG00000059796.16	Eif4a1	prox intron
chr11	69671867	69671929	19.3023	4.73103	-	ENSMUSG00000059796.16	Eif4a1	prox intron
chr11	69672086	69672133	22.3454	4.80377	-	ENSMUSG00000059796.16	Eif4a1	prox intron
chr11	69671263	69671357	22.3454	4.96571	-	ENSMUSG00000059796.16	Eif4a1	prox intron
chr11	69672036	69672086	19.1947	5.25558	-	ENSMUSG00000059796.16	Eif4a1	prox intron
chr7	111082229	111082309	23.915	5.74542	-	ENSMUSG00000005610.17	Eif4g2	dist intron
chr7	111072213	111072254	8.64244	6.10567	-	ENSMUSG00000005610.17	Eif4g2	3utr
chr7	111082353	111082427	12.7738	4.57933	-	ENSMUSG00000005610.17	Eif4g2	prox intron
chr12	111538625	111538679	25.099	5.03365	+	ENSMUSG00000021282.16	Eif5	prox intron
chr12	111538798	111538887	16.1183	3.93294	+	ENSMUSG00000021282.16	Eif5	5utr
chr11	69920698	69920761	9.48767	4.93743	-	ENSMUSG00000078812.10	Eif5a	dist intron
chr1	38036028	38036128	7.75855	4.69785	+	ENSMUSG00000026083.12	Eif5b	CDS
chr3	51340143	51340222	3.67047	5.28281	-	ENSMUSG00000037174.18	Elf2	prox intron
chr3	51340231	51340271	3.67187	4.06633	-	ENSMUSG00000037174.18	Elf2	prox intron
chr3	51340302	51340375	3.28685	3.86292	-	ENSMUSG00000037174.18	Elf2	prox intron
chr3	129534036	129534119	10.1893	4.60795	+	ENSMUSG00000041220.10	Elovl6	dist intron
chr3	129533943	129534036	11.5234	4.26061	+	ENSMUSG00000041220.10	Elovl6	dist intron
chr3	129332328	129332395	15.7445	3.24698	-	ENSMUSG00000028024.14	Enpep	CDS
chr17	69157493	69157557	9.44055	4.25486	+	ENSMUSG00000024044.16	Epb41l3	dist intron
chr17	69157322	69157434	15.9017	4.66471	+	ENSMUSG00000024044.16	Epb41l3	prox intron
chr17	69157172	69157267	8.21214	3.8204	+	ENSMUSG00000024044.16	Epb41l3	prox intron
chr17	87651013	87651063	39.1606	4.45596	+	ENSMUSG00000045394.8	Epcam	3utr
chr17	87650896	87650924	11.412	6.49033	+	ENSMUSG00000045394.8	Epcam	3utr
chr17	87636987	87637103	19.2986	3.51079	+	ENSMUSG00000045394.8	Epcam	prox intron
chr17	87646302	87646346	8.78799	3.17706	+	ENSMUSG00000045394.8	Epcam	CDS
chr17	87650820	87650863	11.823	4.34175	+	ENSMUSG00000045394.8	Epcam	3utr
chr17	87636923	87636987	17.1956	3.965	+	ENSMUSG00000045394.8	Epcam	prox intron
chr17	87650542	87650594	17.0924	4.25442	+	ENSMUSG00000045394.8	Epcam	3utr
chr17	87650433	87650542	38.7316	3.02722	+	ENSMUSG00000045394.8	Epcam	CDS
chr4	141303064	141303134	10.4603	5.56633	+	ENSMUSG00000006445.3	Epha2	dist intron
chr4	141301347	141301435	22.0456	4.35518	+	ENSMUSG00000006445.3	Epha2	CDS
chr4	141301582	141301686	11.5372	4.99685	+	ENSMUSG00000006445.3	Epha2	prox intron
chr6	137548197	137548261	7.54288	5.45102	-	ENSMUSG00000015766.14	Eps8	dist intron
chr13	103844811	103844908	11.5544	4.75457	-	ENSMUSG00000021709.14	Erbb2ip	CDS
chr7	25250439	25250510	11.9686	6.02239	-	ENSMUSG00000040857.15	Erf	prox intron
chr4	150855379	150855430	13.9321	4.50577	+	ENSMUSG00000028967.10	Errfi1	dist intron
chr4	150855286	150855379	18.3402	3.98576	+	ENSMUSG00000028967.10	Errfi1	dist intron
chr19	6921489	6921540	8.2345	3.88638	-	ENSMUSG00000024955.13	Esrra	prox intron
chr6	47594868	47594940	11.0473	4.46813	-	ENSMUSG00000029687.16	Ezh2	5utr
chr17	6742348	6742482	30.876	3.12975	-	ENSMUSG00000052397.8	Ezr	CDS
chr17	6777224	6777303	10.4842	4.50654	-	ENSMUSG00000052397.8	Ezr	dist intron
chr17	6780053	6780117	20.1831	4.983	-	ENSMUSG00000052397.8	Ezr	dist intron
chr17	6753004	6753111	13.9929	3.0469	-	ENSMUSG00000052397.8	Ezr	CDS
chr17	6778798	6778856	8.62879	4.65533	-	ENSMUSG00000052397.8	Ezr	dist intron
chr1	171437720	171437782	11.4	4.20546	+	ENSMUSG00000038235.4	F11r	prox intron
chr1	171437644	171437693	7.08075	3.43612	+	ENSMUSG00000038235.4	F11r	CDS
chr6	71201710	71201773	30.4703	3.65562	+	ENSMUSG00000054422.7	Fabp1	CDS
chr6	71201773	71201781	6.3731	3.42799	+	ENSMUSG00000054422.7	Fabp1	CDS
chr6	71201616	71201668	10.7617	3.35815	+	ENSMUSG00000054422.7	Fabp1	CDS
chr3	122896821	122896884	17.3968	4.08446	+	ENSMUSG00000023057.5	Fabp2	CDS
chr3	122898700	122898732	13.0635	3.21362	+	ENSMUSG00000023057.5	Fabp2	CDS
chr3	122899335	122899409	28.4111	4.09759	+	ENSMUSG00000023057.5	Fabp2	3utr
chr3	122896735	122896790	28.8269	4.08998	+	ENSMUSG00000023057.5	Fabp2	CDS
chr3	122899228	122899259	14.5441	3.79961	+	ENSMUSG00000023057.5	Fabp2	CDS
chr3	122898733	122898809	400	4.66665	+	ENSMUSG00000023057.5	Fabp2	CDS
chr3	122895465	122895481	15.2311	3.83547	+	ENSMUSG00000023057.5	Fabp2	CDS
chr3	122895377	122895465	19.4238	3.55103	+	ENSMUSG00000023057.5	Fabp2	CDS
chr11	43597485	43597553	50.2904	3.10773	-	ENSMUSG00000020405.4	Fabp6	CDS
chr14	62565305	62565322	11.8178	7.02065	+	ENSMUSG00000035184.15	Fam124a	dist intron
chr14	62565300	62565305	11.8178	7.02065	+	ENSMUSG00000035184.15	Fam124a	dist intron
chr14	47472805	47472868	10.9581	4.43444	+	ENSMUSG00000037536.13	Fbxo34	prox intron
chr7	28086456	28086516	12.9719	3.51343	+	ENSMUSG00000047730.17	Fcgbp	CDS
chr16	16599559	16599634	10.2635	4.84458	-	ENSMUSG00000022788.16	Fgd4	dist intron
chr14	7819631	7819706	8.11353	4.1681	+	ENSMUSG00000025278.8	Flnb	dist intron
chr3	27699756	27699817	7.54288	6.35881	-	ENSMUSG00000039286.12	Fndc3b	dist intron
chr12	85474255	85474297	9.07613	3.04069	+	ENSMUSG00000021250.13	Fos	prox intron
chr12	85476243	85476281	11.019	3.55857	+	ENSMUSG00000021250.13	Fos	CDS
chr7	19307537	19307590	13.1971	5.61575	-	ENSMUSG00000003545.3	Fosb	prox intron
chr7	19307854	19307904	14.9672	4.62013	-	ENSMUSG00000003545.3	Fosb	prox intron
chr7	19308617	19308682	10.3119	3.44523	-	ENSMUSG00000003545.3	Fosb	dist intron
chr7	19307772	19307805	11.823	4.37181	-	ENSMUSG00000003545.3	Fosb	prox intron
chr5	32136515	32136611	11.3443	3.44593	+	ENSMUSG00000029135.10	Fosl2	5utr
chr10	42274581	42274634	12.082	5.3478	-	ENSMUSG00000048756.11	Foxo3	prox intron
chr19	9984803	9984889	15.572	3.02778	+	ENSMUSG00000024661.6	Fth1	CDS
chr19	9984190	9984227	10.0396	3.50713	+	ENSMUSG00000024661.6	Fth1	CDS
chr7	127967505	127967568	12.0574	3.12013	+	ENSMUSG00000030795.18	Fus	CDS
chr7	97081921	97082062	9.92265	5.91554	+	ENSMUSG00000004508.6	Gab2	prox intron
chr13	40867785	40867879	11.2402	5.68219	+	ENSMUSG00000021360.15	Gcnt2	dist intron
chr19	21391334	21391396	16.5335	6.02239	-	ENSMUSG00000058624.12	Gda	3utr
chr19	21394557	21394590	9.66137	5.34111	-	ENSMUSG00000058624.12	Gda	3utr
chr19	21393384	21393446	20.141	3.94344	-	ENSMUSG00000058624.12	Gda	3utr
chr19	21394347	21394407	18.819	4.54916	-	ENSMUSG00000058624.12	Gda	3utr
chr19	21391443	21391482	9.23578	5.29006	-	ENSMUSG00000058624.12	Gda	3utr
chr19	21394978	21395036	15.1202	4.35041	-	ENSMUSG00000058624.12	Gda	3utr
chr3	152093952	152094021	7.54288	5.85881	-	ENSMUSG00000039131.15	Gipc2	3utr
chr1	52232500	52232565	19.783	4.44486	-	ENSMUSG00000026103.14	Gls	prox intron
chr3	83128015	83128021	24.2487	6.79505	-	ENSMUSG00000074517.2	Gm10710	noncoding_exon
chr3	83128009	83128015	24.2487	6.79505	-	ENSMUSG00000074517.2	Gm10710	noncoding_exon
chr3	83128021	83128026	24.2487	6.79505	-	ENSMUSG00000074517.2	Gm10710	noncoding_exon
chr3	83128005	83128009	24.2487	6.79505	-	ENSMUSG00000074517.2	Gm10710	noncoding_exon
chr11	107994326	107994340	7.61467	4.2051	+	ENSMUSG00000086078.1	Gm11657	noncoding_exon
chr11	107994046	107994054	7.61467	4.2051	+	ENSMUSG00000086078.1	Gm11657	noncoding_exon
chr11	107994043	107994046	7.61467	4.2051	+	ENSMUSG00000086078.1	Gm11657	noncoding_exon
chr19	45577137	45577143	400	6.20491	+	ENSMUSG00000041035.8	Gm17018	prox intron
chr19	45577149	45577157	400	6.20491	+	ENSMUSG00000041035.8	Gm17018	prox intron
chr6	79818135	79818178	11.3126	5.10464	+	ENSMUSG00000096887.2	Gm20594	5utr
chr7	95171931	95171968	7.9259	3.61288	+	ENSMUSG00000084636.1	Gm23884	noncoding_exon
chr13	9834481	9834514	33.722	4.23537	-	ENSMUSG00000088609.1	Gm24187	noncoding_exon
chr5	115489494	115489526	35.6729	3.04233	+	ENSMUSG00000096243.1	Gm24265	noncoding_exon
chr2	27539869	27539916	62.2041	3.25646	-	ENSMUSG00000080538.1	Gm25541	noncoding_exon
chr1	167340368	167340397	400	4.67083	-	ENSMUSG00000088246.1	Gm25911	noncoding_exon
chrX	152923655	152923703	8.00348	3.04032	-	ENSMUSG00000064999.1	Gm26035	noncoding_exon
chr14	78311268	78311286	21.518	5.2051	-	ENSMUSG00000092774.1	Gm26197	noncoding_exon
chr14	78311286	78311306	20.9479	4.96813	-	ENSMUSG00000092774.1	Gm26197	noncoding_exon
chr17	70963827	70963892	400	4.61165	+	ENSMUSG00000097625.1	Gm26561	dist noncoding_intron
chr17	70963804	70963827	36.1985	4.19398	+	ENSMUSG00000097625.1	Gm26561	dist noncoding_intron
chr17	70963674	70963804	400	3.69785	+	ENSMUSG00000097625.1	Gm26561	dist noncoding_intron
chr6	87913900	87913907	25.9373	3.8645	-	ENSMUSG00000097763.1	Gm26636	prox noncoding_intron
chr6	87913907	87913923	25.9373	3.8645	-	ENSMUSG00000097763.1	Gm26636	prox noncoding_intron
chr17	39845269	39845281	400	3.25503	+	ENSMUSG00000097971.3	Gm26917	noncoding_exon
chr17	39845281	39845289	400	3.21584	+	ENSMUSG00000097971.3	Gm26917	noncoding_exon
chr17	39845265	39845269	400	3.19052	+	ENSMUSG00000097971.3	Gm26917	noncoding_exon
chr17	39845262	39845265	400	3.01135	+	ENSMUSG00000097971.3	Gm26917	noncoding_exon
chr7	106083576	106083647	32.2161	4.28807	-	ENSMUSG00000095649.3	Gm8979	noncoding_exon
chr10	81542928	81542996	11.8364	5.21406	-	ENSMUSG00000034781.5	Gna11	dist intron
chr10	81540398	81540443	7.36954	6.02239	-	ENSMUSG00000034781.5	Gna11	dist intron
chr10	81535639	81535697	10.0988	5.47931	-	ENSMUSG00000034781.5	Gna11	prox intron
chr10	81544447	81544514	10.7409	4.1085	-	ENSMUSG00000034781.5	Gna11	prox intron
chr10	81544668	81544751	10.7409	4.1915	-	ENSMUSG00000034781.5	Gna11	prox intron
chr10	81535490	81535564	12.7145	6.34223	-	ENSMUSG00000034781.5	Gna11	prox intron
chr9	107635199	107635306	11.9009	3.17315	-	ENSMUSG00000032562.13	Gnai2	CDS
chr19	16132863	16132916	7.23454	4.02388	+	ENSMUSG00000024639.5	Gnaq	5utr
chr19	16132961	16133057	7.16009	3.32204	+	ENSMUSG00000024639.5	Gnaq	5utr
chr4	155492025	155492070	15.9821	5.28592	+	ENSMUSG00000029064.15	Gnb1	prox intron
chr4	155491618	155491625	7.26277	5.46813	+	ENSMUSG00000029064.15	Gnb1	prox intron
chr4	155491844	155491906	17.3763	6.0203	+	ENSMUSG00000029064.15	Gnb1	prox intron
chr4	155491735	155491804	46.3895	4.97467	+	ENSMUSG00000029064.15	Gnb1	prox intron
chr4	155491804	155491844	14.4309	4.76394	+	ENSMUSG00000029064.15	Gnb1	prox intron
chr4	155492070	155492122	17.8485	5.72203	+	ENSMUSG00000029064.15	Gnb1	prox intron
chr9	118558585	118558696	13.707	4.09009	+	ENSMUSG00000038708.9	Golga4	CDS
chr9	118548621	118548680	5.01048	4.00332	+	ENSMUSG00000038708.9	Golga4	CDS
chr9	118548680	118548795	10.7617	3.58313	+	ENSMUSG00000038708.9	Golga4	CDS
chr12	78350884	78350951	72.0002	5.50903	+	ENSMUSG00000047454.11	Gphn	dist intron
chr12	78350861	78350884	40.6499	5.34921	+	ENSMUSG00000047454.11	Gphn	dist intron
chr12	78351143	78351178	15.3981	6.25726	+	ENSMUSG00000047454.11	Gphn	dist intron
chr8	120537631	120537733	12.082	5.69374	+	ENSMUSG00000031822.19,ENSMUSG00000092329.1,ENSMUSG00000031822.19	Gse1,Gm20388,Gse1	dist intron
chr7	25237423	25237502	9.75983	3.56445	-	ENSMUSG00000057177.12	Gsk3a	CDS
chr6	113076717	113076748	9.92265	4.16429	-	ENSMUSG00000086429.9	Gt(ROSA)26Sor	prox noncoding_intron
chr6	113077072	113077144	23.0657	5.31029	-	ENSMUSG00000086429.9	Gt(ROSA)26Sor	noncoding_exon
chr6	113076852	113076988	22.5232	4.11088	-	ENSMUSG00000086429.9	Gt(ROSA)26Sor	prox noncoding_intron
chr6	113076580	113076633	16.0432	5.21938	-	ENSMUSG00000086429.9	Gt(ROSA)26Sor	dist noncoding_intron
chr17	46161156	46161207	10.4842	4.45102	+	ENSMUSG00000023952.13	Gtpbp2	CDS
chr17	46161107	46161156	3.64319	3.26915	+	ENSMUSG00000023952.13	Gtpbp2	CDS
chr4	119657594	119657693	15.6005	3.00127	-	ENSMUSG00000032978.14	Guca2b	CDS
chr17	33997047	33997110	11.9009	3.54836	-	ENSMUSG00000061232.15	H2-K1	CDS
chr17	33996120	33996154	10.8561	5.77548	-	ENSMUSG00000061232.15	H2-K1	3utr
chr17	35346466	35346529	10.539	4.56695	+	ENSMUSG00000091705.8	H2-Q2	3utr
chr3	137864696	137864758	6.00333	4.01468	+	ENSMUSG00000037894.13	H2afz	prox intron
chr3	137864805	137864858	8.62089	3.49565	+	ENSMUSG00000037894.13	H2afz	prox intron
chr3	137864967	137865031	9.75095	4.29961	+	ENSMUSG00000037894.13	H2afz	prox intron
chr3	137864871	137864930	9.23136	3.68461	+	ENSMUSG00000037894.13	H2afz	prox intron
chr11	116024030	116024092	13.0532	3.67565	-	ENSMUSG00000016559.14	H3f3b	prox intron
chr11	116024289	116024340	14.288	3.77647	-	ENSMUSG00000016559.14	H3f3b	prox intron
chr11	116024340	116024378	8.99442	3.61171	-	ENSMUSG00000016559.14	H3f3b	prox intron
chr11	116024238	116024267	5.867	3.48137	-	ENSMUSG00000016559.14	H3f3b	prox intron
chr2	14055271	14055320	10.0988	4.90331	-	ENSMUSG00000063275.15	Hacd1	prox intron
chr1	93430949	93431011	10.3998	4.04699	-	ENSMUSG00000034088.15	Hdlbp	CDS
chr13	97190587	97190639	400	5.09758	-	ENSMUSG00000021665.7	Hexb	dist intron
chr13	21780043	21780134	8.66068	3.93662	-	ENSMUSG00000058773.2	Hist1h1b	CDS
chr8	57514028	57514138	13.9224	3.35191	+	ENSMUSG00000054717.7	Hmgb2	CDS
chr2	163547242	163547300	39.7084	3.3478	+	ENSMUSG00000017950.16	Hnf4a	5utr
chr2	163547203	163547242	21.8406	3.04969	+	ENSMUSG00000017950.16	Hnf4a	5utr
chr3	3634209	3634346	9.66691	4.58218	+	ENSMUSG00000017688.14	Hnf4g	CDS
chr6	51469400	51469452	20.0191	4.44387	-	ENSMUSG00000004980.16	Hnrnpa2b1	prox intron
chr6	51465177	51465231	30.3687	3.69111	-	ENSMUSG00000004980.16	Hnrnpa2b1	CDS
chr6	51464485	51464548	35.4257	4.13423	-	ENSMUSG00000004980.16	Hnrnpa2b1	CDS
chr6	51464439	51464485	6.56933	3.53423	-	ENSMUSG00000004980.16	Hnrnpa2b1	CDS
chr6	51464087	51464136	16.3279	3.38377	-	ENSMUSG00000004980.16	Hnrnpa2b1	CDS
chr6	51463442	51463467	5.69085	3.40536	-	ENSMUSG00000004980.16	Hnrnpa2b1	CDS
chr6	51463467	51463494	14.41	3.40366	-	ENSMUSG00000004980.16	Hnrnpa2b1	CDS
chr2	75659718	75659774	21.5513	5.85178	+	ENSMUSG00000059005.13	Hnrnpa3	prox intron
chr2	75662882	75662927	9.66137	4.71584	+	ENSMUSG00000059005.13	Hnrnpa3	CDS
chr2	75659454	75659493	8.21194	4.0699	+	ENSMUSG00000059005.13	Hnrnpa3	prox intron
chr2	75659869	75659912	12.0549	4.54233	+	ENSMUSG00000059005.13	Hnrnpa3	prox intron
chr2	75659514	75659595	36.8363	4.49427	+	ENSMUSG00000059005.13	Hnrnpa3	prox intron
chr11	51606219	51606290	12.1114	4.70818	-	ENSMUSG00000020358.17	Hnrnpab	prox intron
chr5	100038479	100038524	7.91639	3.49758	-	ENSMUSG00000029328.15	Hnrnpdl	prox intron
chr5	100038395	100038467	7.42257	3.1993	-	ENSMUSG00000029328.15	Hnrnpdl	prox intron
chr6	117907424	117907522	22.765	4.35801	+	ENSMUSG00000042079.13	Hnrnpf	dist intron
chr6	117907225	117907319	22.1858	5.57286	+	ENSMUSG00000042079.13	Hnrnpf	dist intron
chr10	63023424	63023491	6.08409	4.42158	-	ENSMUSG00000020069.16	Hnrnph3	prox intron
chr10	63023570	63023637	6.33698	3.68868	-	ENSMUSG00000020069.16	Hnrnph3	prox intron
chr13	58401560	58401664	22.5391	6.99033	-	ENSMUSG00000021546.17	Hnrnpk	dist intron
chr1	178331143	178331244	10.8619	4.57286	-	ENSMUSG00000039630.10	Hnrnpu	CDS
chr1	178331092	178331134	4.47293	3.03375	-	ENSMUSG00000039630.10	Hnrnpu	CDS
chr1	178336676	178336746	25.6915	5.40536	-	ENSMUSG00000039630.10	Hnrnpu	prox intron
chr12	17691365	17691426	10.4603	5.30904	+	ENSMUSG00000071379.1	Hpcal1	prox intron
chr5	103998449	103998554	17.0055	6.55309	-	ENSMUSG00000029311.16	Hsd17b11	dist intron
chr5	103998386	103998449	9.14029	6.06633	-	ENSMUSG00000029311.16	Hsd17b11	dist intron
chr12	110695882	110695947	16.2532	4.72361	-	ENSMUSG00000021270.13	Hsp90aa1	5utr
chr12	110695966	110696018	11.1096	5.1681	-	ENSMUSG00000021270.13	Hsp90aa1	prox intron
chr12	110694120	110694177	25.2996	5.619	-	ENSMUSG00000021270.13	Hsp90aa1	CDS
chr12	110694253	110694315	10.0988	5.54074	-	ENSMUSG00000021270.13	Hsp90aa1	CDS
chr17	45570403	45570512	51.3946	3.79909	-	ENSMUSG00000023944.14	Hsp90ab1	CDS
chr17	45570345	45570390	10.8619	4.11083	-	ENSMUSG00000023944.14	Hsp90ab1	CDS
chr17	45570272	45570298	6.44295	3.76061	-	ENSMUSG00000023944.14	Hsp90ab1	CDS
chr17	45569506	45569562	9.32571	3.3509	-	ENSMUSG00000023944.14	Hsp90ab1	CDS
chr17	45568922	45568993	9.3068	3.83351	-	ENSMUSG00000023944.14	Hsp90ab1	CDS
chr10	86693915	86693977	14.8577	4.35968	-	ENSMUSG00000020048.13	Hsp90b1	CDS
chr10	86693454	86693513	8.99442	4.70251	-	ENSMUSG00000020048.13	Hsp90b1	CDS
chr10	86704313	86704390	13.9224	3.46649	-	ENSMUSG00000020048.13	Hsp90b1	CDS
chr10	86704289	86704313	3.04709	3.42303	-	ENSMUSG00000020048.13	Hsp90b1	CDS
chr10	86691605	86691694	28.7322	4.49213	-	ENSMUSG00000020048.13	Hsp90b1	CDS
chr10	86691694	86691752	9.45962	3.78315	-	ENSMUSG00000020048.13	Hsp90b1	CDS
chr10	86694092	86694147	10.3998	4.33168	-	ENSMUSG00000020048.13	Hsp90b1	CDS
chr10	86698322	86698439	43.5399	4.15684	-	ENSMUSG00000020048.13	Hsp90b1	CDS
chr2	34772283	34772415	20.8413	3.19075	+	ENSMUSG00000026864.13	Hspa5	CDS
chr2	34774065	34774122	10.4366	3.44781	+	ENSMUSG00000026864.13	Hspa5	CDS
chr2	34776095	34776147	13.6726	5.14691	+	ENSMUSG00000026864.13	Hspa5	CDS
chr2	34776004	34776095	32.8957	4.72991	+	ENSMUSG00000026864.13	Hspa5	CDS
chr9	40804800	40804840	36.5591	3.60491	+	ENSMUSG00000015656.16	Hspa8	prox intron
chr9	40801375	40801446	15.0854	3.95917	+	ENSMUSG00000015656.16	Hspa8	prox intron
chr9	40803637	40803672	11.4915	4.24029	+	ENSMUSG00000015656.16	Hspa8	dist intron
chr8	84661627	84661683	16.9168	3.42017	-	ENSMUSG00000053560.4	Ier2	3utr
chr12	40222772	40222882	12.9349	3.78122	-	ENSMUSG00000001627.11	Ifrd1	CDS
chr13	112578288	112578325	43.154	4.17401	-	ENSMUSG00000050377.7	Il31ra	dist intron
chr13	112578265	112578288	33.5462	3.74542	-	ENSMUSG00000050377.7	Il31ra	dist intron
chr7	139570481	139570535	12.7145	6.73382	+	ENSMUSG00000025477.14	Inpp5a	dist intron
chr7	139570429	139570481	11.8178	6.79246	+	ENSMUSG00000025477.14	Inpp5a	dist intron
chr7	128611708	128611713	9.63453	3.40969	+	ENSMUSG00000042105.18	Inpp5f	prox intron
chr7	128611688	128611708	9.63453	3.40969	+	ENSMUSG00000042105.18	Inpp5f	CDS
chr7	130834437	130834442	400	3.24671	+	intergenic	intergenic	intergenic
chr7	130834442	130834465	400	3.2368	+	intergenic	intergenic	intergenic
chr7	130834476	130834480	400	4.10526	+	intergenic	intergenic	intergenic
chr7	130834465	130834476	400	3.61662	+	intergenic	intergenic	intergenic
chr12	102655854	102655921	11.8364	5.08254	-	ENSMUSG00000057963.9	Itpk1	dist intron
chr12	102662969	102663033	14.4658	6.05309	-	ENSMUSG00000057963.9	Itpk1	dist intron
chr12	102704491	102704592	11.9601	4.2982	-	ENSMUSG00000057963.9	Itpk1	dist intron
chr12	102653036	102653088	10.923	5.77712	-	ENSMUSG00000057963.9	Itpk1	dist intron
chr12	102674959	102675031	9.93338	4.29961	-	ENSMUSG00000057963.9	Itpk1	CDS
chr12	102675031	102675076	5.66243	3.57933	-	ENSMUSG00000057963.9	Itpk1	prox intron
chr12	102656065	102656137	15.3472	5.51609	-	ENSMUSG00000057963.9	Itpk1	dist intron
chr1	151344858	151344970	19.783	5.26061	+	ENSMUSG00000023150.14	Ivns1abp	prox intron
chr1	151344796	151344858	19.6501	5.20546	+	ENSMUSG00000023150.14	Ivns1abp	prox intron
chr4	101264892	101264931	8.32029	5.53277	-	ENSMUSG00000028530.14	Jak1	prox intron
chr4	101264991	101265026	6.00333	5.13865	-	ENSMUSG00000028530.14	Jak1	prox intron
chr4	101264931	101264991	13.3523	4.86193	-	ENSMUSG00000028530.14	Jak1	prox intron
chr4	101264686	101264735	11.5372	4.92158	-	ENSMUSG00000028530.14	Jak1	prox intron
chr13	44733699	44733771	13.8263	4.48887	+	ENSMUSG00000038518.15	Jarid2	dist intron
chr11	116843223	116843246	10.0957	4.65661	-	ENSMUSG00000056962.11	Jmjd6	5utr
chr11	116843214	116843223	10.0412	4.5203	-	ENSMUSG00000056962.11	Jmjd6	5utr
chr4	95051790	95051824	12.5743	4.73616	-	ENSMUSG00000052684.4	Jun	5utr
chr4	95050356	95050403	20.2598	5.20096	-	ENSMUSG00000052684.4	Jun	CDS
chr4	95051410	95051472	21.6444	3.54933	-	ENSMUSG00000052684.4	Jun	5utr
chr4	95050051	95050159	50.8233	4.03325	-	ENSMUSG00000052684.4	Jun	3utr
chr4	95050411	95050462	15.0644	3.23098	-	ENSMUSG00000052684.4	Jun	CDS
chr4	95051706	95051769	21.4735	3.64397	-	ENSMUSG00000052684.4	Jun	5utr
chr8	84977466	84977540	24.9219	3.86384	-	ENSMUSG00000052837.6	Junb	CDS
chr8	84977085	84977132	12.4591	3.52792	-	ENSMUSG00000052837.6	Junb	3utr
chr8	84977590	84977614	9.2767	4.51343	-	ENSMUSG00000052837.6	Junb	CDS
chr8	70699835	70699904	23.029	3.81784	+	ENSMUSG00000071076.6	Jund	CDS
chr8	70699142	70699200	31.7275	3.53253	+	ENSMUSG00000071076.6	Jund	CDS
chr8	70699946	70700002	19.6501	3.88766	+	ENSMUSG00000071076.6	Jund	CDS
chr8	70699625	70699667	13.5181	3.0248	+	ENSMUSG00000071076.6	Jund	CDS
chr11	100395806	100395847	9.19423	5.37181	-	ENSMUSG00000001552.14	Jup	dist intron
chr11	100396895	100396956	11.0216	4.28315	-	ENSMUSG00000001552.14	Jup	dist intron
chr6	72899219	72899290	7.52467	5.38034	-	ENSMUSG00000055239.10	Kcmf1	5utr
chr6	72899297	72899359	8.62879	5.27385	-	ENSMUSG00000055239.10	Kcmf1	prox intron
chr3	105452293	105452306	29.6403	7.40125	-	ENSMUSG00000074346.6	Kcnd3os	prox noncoding_intron
chr3	105452285	105452293	29.6403	7.40125	-	ENSMUSG00000074346.6	Kcnd3os	prox noncoding_intron
chr3	105452306	105452312	29.6403	7.40125	-	ENSMUSG00000074346.6	Kcnd3os	prox noncoding_intron
chr11	33755001	33755025	18.0871	5.76061	-	ENSMUSG00000053519.15	Kcnip1	dist intron
chr11	33755025	33755059	20.7006	5.21662	-	ENSMUSG00000053519.15	Kcnip1	dist intron
chr11	33754763	33754812	10.3641	3.77336	-	ENSMUSG00000053519.15	Kcnip1	dist intron
chr11	33754925	33754966	10.9658	5.60152	-	ENSMUSG00000053519.15	Kcnip1	dist intron
chr11	33754812	33754865	15.0751	4.8649	-	ENSMUSG00000053519.15	Kcnip1	dist intron
chr19	4396519	4396617	11.3489	3.88059	-	ENSMUSG00000054611.16	Kdm2a	5utr
chr15	38299738	38299857	22.7323	5.26061	-	ENSMUSG00000037465.9	Klf10	dist intron
chr15	38299561	38299612	7.79031	4.98116	-	ENSMUSG00000037465.9	Klf10	dist intron
chr15	38299971	38300072	11.4	4.33435	-	ENSMUSG00000037465.9	Klf10	dist intron
chr7	63937520	63937612	15.41	4.36606	-	ENSMUSG00000052040.10	Klf13	prox intron
chr5	64803573	64803631	14.0052	3.88663	+	ENSMUSG00000029178.14	Klf3	5utr
chr5	64804173	64804217	14.5132	4.39546	+	ENSMUSG00000029178.14	Klf3	prox intron
chr5	64803983	64804057	30.8349	3.93855	+	ENSMUSG00000029178.14	Klf3	prox intron
chr5	64803741	64803804	12.5115	3.37463	+	ENSMUSG00000029178.14	Klf3	5utr
chr5	64804374	64804420	9.66691	5.13508	+	ENSMUSG00000029178.14	Klf3	dist intron
chr5	64804340	64804361	5.09367	4.31835	+	ENSMUSG00000029178.14	Klf3	dist intron
chr13	5863575	5863650	10.8506	4.07933	+	ENSMUSG00000000078.6	Klf6	dist intron
chr13	5867481	5867557	15.3558	5.50297	+	ENSMUSG00000000078.6	Klf6	3utr
chr13	5867560	5867636	11.5372	4.89213	+	ENSMUSG00000000078.6	Klf6	3utr
chr13	5867865	5867917	8.11353	4.50713	+	ENSMUSG00000000078.6	Klf6	3utr
chr5	23434661	23434739	13.0955	4.35881	+	ENSMUSG00000029004.15	Kmt2e	5utr
chr16	35981565	35981586	40.9398	7.4389	+	ENSMUSG00000022905.12	Kpna1	dist noncoding_intron
chr11	99435077	99435136	11.0216	5.11083	-	ENSMUSG00000035775.2	Krt20	prox intron
chr11	99432187	99432255	28.0372	3.41346	-	ENSMUSG00000035775.2	Krt20	CDS
chr11	99432310	99432341	11.4	3.0162	-	ENSMUSG00000035775.2	Krt20	CDS
chr11	99430033	99430071	13.3843	3.76545	-	ENSMUSG00000035775.2	Krt20	CDS
chr11	99437900	99438018	44.5458	3.0916	-	ENSMUSG00000035775.2	Krt20	CDS
chr11	99437711	99437783	9.94469	3.46602	-	ENSMUSG00000035775.2	Krt20	CDS
chr11	99428913	99428983	49.5378	3.9984	-	ENSMUSG00000035775.2	Krt20	stop_codon
chr11	99428983	99429079	63.7566	3.85611	-	ENSMUSG00000035775.2	Krt20	CDS
chr11	99432904	99432975	16.6382	3.1915	-	ENSMUSG00000035775.2	Krt20	CDS
chr11	99438030	99438087	14.2607	4.72316	-	ENSMUSG00000035775.2	Krt20	CDS
chr15	102002342	102002407	15.877	4.15539	-	ENSMUSG00000049382.9	Krt8	dist intron
chr15	101998456	101998486	22.6226	3.77289	-	ENSMUSG00000049382.9	Krt8	CDS
chr15	101998486	101998511	20.5313	3.73039	-	ENSMUSG00000049382.9	Krt8	CDS
chr15	102003635	102003665	11.1528	3.1379	-	ENSMUSG00000049382.9	Krt8	prox intron
chr15	101999510	101999527	12.1114	3.76442	-	ENSMUSG00000049382.9	Krt8	CDS
chr15	102002960	102002998	10.508	4.55532	-	ENSMUSG00000049382.9	Krt8	dist intron
chr15	102003293	102003348	43.425	4.63278	-	ENSMUSG00000049382.9	Krt8	dist intron
chr15	102000570	102000599	13.822	3.93743	-	ENSMUSG00000049382.9	Krt8	CDS
chr15	101997767	101997820	23.5092	3.63865	-	ENSMUSG00000049382.9	Krt8	prox intron
chr11	79146160	79146239	8.58122	3.87864	-	ENSMUSG00000018334.17	Ksr1	CDS
chr11	79135438	79135483	11.1096	5.30591	-	ENSMUSG00000018334.17	Ksr1	dist intron
chr13	9094361	9094475	13.0955	5.19374	+	ENSMUSG00000033499.13	Larp4b	prox intron
chr9	123461794	123461822	10.0304	6.51186	+	ENSMUSG00000035202.7	Lars2	3utr
chr9	123461895	123461917	12.7102	5.50332	+	ENSMUSG00000035202.7	Lars2	3utr
chr9	123461867	123461895	9.76286	4.39049	+	ENSMUSG00000035202.7	Lars2	3utr
chr11	97800151	97800242	10.7138	4.41261	+	ENSMUSG00000038366.15	Lasp1	5utr
chr5	45856139	45856218	12.6604	4.97312	-	ENSMUSG00000015882.17	Lcorl	dist intron
chr5	45856225	45856256	4.12541	4.19785	-	ENSMUSG00000015882.17	Lcorl	dist intron
chr5	45856744	45856826	11.1096	4.33661	-	ENSMUSG00000015882.17	Lcorl	dist intron
chr2	101983596	101983600	9.14029	5.99033	-	ENSMUSG00000048058.17	Ldlrad3	dist intron
chr2	101983600	101983617	9.14029	5.99033	-	ENSMUSG00000048058.17	Ldlrad3	dist intron
chr7	28835890	28835933	19.6501	3.58295	+	ENSMUSG00000053964.17	Lgals4	CDS
chr7	28835933	28836022	16.2604	3.39676	+	ENSMUSG00000053964.17	Lgals4	CDS
chr2	109917718	109917767	7.24169	3.51435	+	ENSMUSG00000050199.13	Lgr4	5utr
chr2	109917902	109917952	7.11555	3.05793	+	ENSMUSG00000050199.13	Lgr4	5utr
chr16	10992813	10992894	10.8619	4.1896	-	ENSMUSG00000022500.14	Litaf	dist intron
chr14	101919358	101919498	8.90125	3.06778	+	ENSMUSG00000033060.15	Lmo7	CDS
chr14	101934106	101934175	9.14666	4.57933	+	ENSMUSG00000033060.15	Lmo7	3utr
chr11	94296893	94296998	9.13259	4.37181	-	ENSMUSG00000020863.15	Luc7l3	CDS
chr11	94296998	94297135	8.94483	4.10064	-	ENSMUSG00000020863.15	Luc7l3	CDS
chr4	80911727	80911777	14.0651	4.53688	+	ENSMUSG00000048706.3	Lurap1l	prox intron
chr4	136469872	136469907	6.08409	4.99758	+	ENSMUSG00000001089.14	Luzp1	5utr
chr4	136469972	136470022	15.877	4.41688	+	ENSMUSG00000001089.14	Luzp1	prox intron
chr4	136469907	136469932	6.00333	4.30717	+	ENSMUSG00000001089.14	Luzp1	prox intron
chr4	136469932	136469972	13.0091	4.11288	+	ENSMUSG00000001089.14	Luzp1	prox intron
chr4	136470205	136470260	13.1692	5.90331	+	ENSMUSG00000001089.14	Luzp1	prox intron
chr4	136470122	136470205	26.4403	4.97134	+	ENSMUSG00000001089.14	Luzp1	prox intron
chr4	136470063	136470122	13.9321	4.34557	+	ENSMUSG00000001089.14	Luzp1	prox intron
chr8	115706338	115706386	10.6099	3.14495	-	ENSMUSG00000055435.6	Maf	CDS
chr15	79347912	79347978	9.48767	4.20546	+	ENSMUSG00000042622.13	Maff	prox intron
chr11	120633273	120633345	8.94483	4.2753	-	ENSMUSG00000051510.13	Mafg	prox intron
chr11	120633187	120633273	11.0216	4.06106	-	ENSMUSG00000051510.13	Mafg	prox intron
chr5	139796809	139796876	10.4603	5.43481	+	ENSMUSG00000018143.10	Mafk	dist intron
chr6	94282794	94282866	8.58726	5.07933	-	ENSMUSG00000045095.16	Magi1	prox intron
chr6	94283118	94283201	12.5115	3.79288	-	ENSMUSG00000045095.16	Magi1	CDS
chr3	104219850	104219913	12.5727	4.06034	-	ENSMUSG00000052539.15	Magi3	CDS
chr3	104220140	104220246	14.0052	3.31659	-	ENSMUSG00000052539.15	Magi3	5utr
chr3	104219954	104220029	9.23907	4.00671	-	ENSMUSG00000052539.15	Magi3	CDS
chr19	5798915	5798955	80.4536	3.13803	-	ENSMUSG00000092341.2	Malat1	noncoding_exon
chr19	5801237	5801244	400	3.55727	-	ENSMUSG00000092341.2	Malat1	noncoding_exon
chr19	5801255	5801264	400	3.54192	-	ENSMUSG00000092341.2	Malat1	noncoding_exon
chr19	5801264	5801287	400	3.48569	-	ENSMUSG00000092341.2	Malat1	noncoding_exon
chr19	5801219	5801237	400	3.47814	-	ENSMUSG00000092341.2	Malat1	noncoding_exon
chr19	5801244	5801255	400	3.4424	-	ENSMUSG00000092341.2	Malat1	noncoding_exon
chr19	5801287	5801291	66.766	3.41846	-	ENSMUSG00000092341.2	Malat1	noncoding_exon
chr19	5801135	5801142	400	3.37297	-	ENSMUSG00000092341.2	Malat1	noncoding_exon
chr19	5801212	5801219	400	3.35067	-	ENSMUSG00000092341.2	Malat1	noncoding_exon
chr19	5801082	5801113	400	3.302	-	ENSMUSG00000092341.2	Malat1	noncoding_exon
chr19	5801119	5801135	400	3.29974	-	ENSMUSG00000092341.2	Malat1	noncoding_exon
chr19	5801113	5801119	400	3.28252	-	ENSMUSG00000092341.2	Malat1	noncoding_exon
chr19	5801309	5801358	69.169	3.25411	-	ENSMUSG00000092341.2	Malat1	noncoding_exon
chr19	5801197	5801212	400	3.23867	-	ENSMUSG00000092341.2	Malat1	noncoding_exon
chr19	5801142	5801174	400	3.21413	-	ENSMUSG00000092341.2	Malat1	noncoding_exon
chr19	5801291	5801309	87.5328	3.18471	-	ENSMUSG00000092341.2	Malat1	noncoding_exon
chr19	5801180	5801197	400	3.15269	-	ENSMUSG00000092341.2	Malat1	noncoding_exon
chr19	5801174	5801180	400	3.09566	-	ENSMUSG00000092341.2	Malat1	noncoding_exon
chr19	5800565	5800587	400	5.05145	-	ENSMUSG00000092341.2	Malat1	noncoding_exon
chr19	5800288	5800292	71.4151	3.86084	-	ENSMUSG00000092341.2	Malat1	noncoding_exon
chr19	5801012	5801067	400	3.64476	-	ENSMUSG00000092341.2	Malat1	noncoding_exon
chr19	5801067	5801082	79.0877	3.37091	-	ENSMUSG00000092341.2	Malat1	noncoding_exon
chr19	5800427	5800430	400	3.49486	-	ENSMUSG00000092341.2	Malat1	noncoding_exon
chr19	5800430	5800469	400	3.36114	-	ENSMUSG00000092341.2	Malat1	noncoding_exon
chr19	5802195	5802215	71.4213	3.31475	-	ENSMUSG00000092341.2	Malat1	noncoding_exon
chr19	5799964	5800024	400	5.52493	-	ENSMUSG00000092341.2	Malat1	noncoding_exon
chr19	5801833	5801838	400	6.27219	-	ENSMUSG00000092341.2	Malat1	noncoding_exon
chr19	5801838	5801851	400	5.82537	-	ENSMUSG00000092341.2	Malat1	noncoding_exon
chr19	5801818	5801823	400	5.81554	-	ENSMUSG00000092341.2	Malat1	noncoding_exon
chr19	5801823	5801833	400	5.79268	-	ENSMUSG00000092341.2	Malat1	noncoding_exon
chr19	5801806	5801818	400	5.56894	-	ENSMUSG00000092341.2	Malat1	noncoding_exon
chr19	5801788	5801793	400	5.50626	-	ENSMUSG00000092341.2	Malat1	noncoding_exon
chr19	5801763	5801788	400	5.50032	-	ENSMUSG00000092341.2	Malat1	noncoding_exon
chr19	5801793	5801806	400	5.28232	-	ENSMUSG00000092341.2	Malat1	noncoding_exon
chr19	5801851	5801854	53.2728	5.27906	-	ENSMUSG00000092341.2	Malat1	noncoding_exon
chr19	5801854	5801863	69.6879	5.05713	-	ENSMUSG00000092341.2	Malat1	noncoding_exon
chr19	5801863	5801874	74.2418	4.70254	-	ENSMUSG00000092341.2	Malat1	noncoding_exon
chr19	5801904	5801928	400	4.56447	-	ENSMUSG00000092341.2	Malat1	noncoding_exon
chr19	5801928	5801940	400	4.55001	-	ENSMUSG00000092341.2	Malat1	noncoding_exon
chr19	5801874	5801882	61.3358	4.48394	-	ENSMUSG00000092341.2	Malat1	noncoding_exon
chr19	5801882	5801887	67.4507	4.40141	-	ENSMUSG00000092341.2	Malat1	noncoding_exon
chr19	5801940	5801972	400	4.39216	-	ENSMUSG00000092341.2	Malat1	noncoding_exon
chr19	5801893	5801904	71.9011	4.35169	-	ENSMUSG00000092341.2	Malat1	noncoding_exon
chr19	5801887	5801893	64.4415	4.33718	-	ENSMUSG00000092341.2	Malat1	noncoding_exon
chr19	5797449	5797481	400	3.33693	-	ENSMUSG00000092341.2	Malat1	noncoding_exon
chr19	5796206	5796214	67.4391	4.55564	-	ENSMUSG00000092341.2	Malat1	noncoding_exon
chr19	5797235	5797269	77.4639	3.32587	-	ENSMUSG00000092341.2	Malat1	noncoding_exon
chr19	5800903	5800920	75.173	3.99335	-	ENSMUSG00000092341.2	Malat1	noncoding_exon
chr19	5797724	5797750	400	4.53394	-	ENSMUSG00000092341.2	Malat1	noncoding_exon
chr19	5797383	5797431	400	3.56272	-	ENSMUSG00000092341.2	Malat1	noncoding_exon
chr19	5797556	5797568	56.0894	3.85164	-	ENSMUSG00000092341.2	Malat1	noncoding_exon
chr19	5800817	5800835	400	4.05842	-	ENSMUSG00000092341.2	Malat1	noncoding_exon
chr19	5800835	5800849	400	3.88677	-	ENSMUSG00000092341.2	Malat1	noncoding_exon
chr19	5800152	5800187	75.6089	3.24303	-	ENSMUSG00000092341.2	Malat1	noncoding_exon
chr13	111808373	111808454	15.5314	4.9269	-	ENSMUSG00000021754.17	Map3k1	prox intron
chr13	111808147	111808214	9.92265	5.27548	-	ENSMUSG00000021754.17	Map3k1	prox intron
chr13	111808859	111808939	15.9821	3.88225	-	ENSMUSG00000021754.17	Map3k1	CDS
chr13	111808621	111808729	8.94792	3.06778	-	ENSMUSG00000021754.17	Map3k1	CDS
chr10	20149256	20149306	12.1966	4.79581	+	ENSMUSG00000019996.16	Map7	prox intron
chr10	20149387	20149477	16.4447	4.32906	+	ENSMUSG00000019996.16	Map7	prox intron
chr10	20149122	20149203	17.8502	4.29961	+	ENSMUSG00000019996.16	Map7	prox intron
chr10	20245372	20245442	9.42254	4.34458	+	ENSMUSG00000019996.16	Map7	CDS
chr12	76962063	76962158	10.8745	3.06697	-	ENSMUSG00000059436.12	Max	5utr
chr18	70568490	70568621	27.0806	3.71307	+	ENSMUSG00000024513.16	Mbd2	CDS
chr18	70568399	70568490	14.9132	3.56034	+	ENSMUSG00000024513.16	Mbd2	CDS
chr10	59616382	59616400	15.3472	4.99194	-	ENSMUSG00000009647.13	Mcu	prox intron
chr10	59616400	59616433	16.3738	4.72408	-	ENSMUSG00000009647.13	Mcu	prox intron
chr10	59616095	59616156	20.918	5.16238	-	ENSMUSG00000009647.13	Mcu	prox intron
chr10	59616441	59616504	18.6006	4.3223	-	ENSMUSG00000009647.13	Mcu	prox intron
chr10	59615928	59615972	13.3618	5.97312	-	ENSMUSG00000009647.13	Mcu	dist intron
chr18	73815128	73815255	16.4624	4.15105	-	ENSMUSG00000024556.3	Me2	prox intron
chr18	73794818	73794943	14.41	4.12219	-	ENSMUSG00000024556.3	Me2	CDS
chr11	86357463	86357586	14.6726	4.01468	-	ENSMUSG00000034297.14	Med13	CDS
chr3	88143382	88143430	8.85248	5.52933	+	ENSMUSG00000001419.17	Mef2d	dist intron
chr3	88143298	88143340	3.65169	4.04413	+	ENSMUSG00000001419.17	Mef2d	dist intron
chr6	40730383	40730445	16.1095	3.60877	+	ENSMUSG00000068587.9	Mgam	CDS
chr6	40763153	40763206	15.3222	5.01857	+	ENSMUSG00000068587.9	Mgam	CDS
chr6	40658207	40658291	7.48946	3.88317	+	ENSMUSG00000068587.9	Mgam	CDS
chr6	40759789	40759866	12.5819	3.37969	+	ENSMUSG00000068587.9	Mgam	CDS
chr6	40759771	40759789	3.11466	3.2444	+	ENSMUSG00000068587.9	Mgam	CDS
chr6	40643015	40643101	25.0124	3.54955	+	ENSMUSG00000068587.9	Mgam	CDS
chr6	40768926	40768990	14.1425	4.8204	+	ENSMUSG00000068587.9	Mgam	3utr
chr6	40652622	40652672	14.9132	4.11189	+	ENSMUSG00000068587.9	Mgam	CDS
chr6	40652600	40652622	13.822	4.04172	+	ENSMUSG00000068587.9	Mgam	CDS
chr6	40684066	40684109	17.7104	3.20562	+	ENSMUSG00000068587.9	Mgam	CDS
chr6	40768530	40768599	25.9389	5.96954	+	ENSMUSG00000068587.9	Mgam	3utr
chr6	40684437	40684467	9.76088	3.56487	+	ENSMUSG00000068587.9	Mgam	CDS
chr6	40768390	40768481	18.1298	6.59682	+	ENSMUSG00000068587.9	Mgam	3utr
chr1	37540545	37540624	8.09194	5.41836	-	ENSMUSG00000026110.15	Mgat4a	prox intron
chr11	116923410	116923414	10.8619	4.30434	+	ENSMUSG00000043857.16	Mgat5b	CDS
chr11	116923416	116923430	10.8619	4.30434	+	ENSMUSG00000043857.16	Mgat5b	CDS
chr10	80150594	80150656	12.0549	5.45677	+	ENSMUSG00000035621.13	Midn	prox intron
chr10	80150948	80150990	8.64244	5.51186	+	ENSMUSG00000035621.13	Midn	prox intron
chr10	80150441	80150526	17.3272	3.87349	+	ENSMUSG00000035621.13	Midn	5utr
chr10	80152193	80152220	8.09194	5.17565	+	ENSMUSG00000035621.13	Midn	prox intron
chr11	87756902	87756927	13.084	6.04131	+	ENSMUSG00000105196.1	Mir142	noncoding_exon
chr1	185313337	185313347	9.23578	6.40945	+	ENSMUSG00000065581.1	Mir194-1	noncoding_exon
chr1	185313324	185313337	9.23578	5.92158	+	ENSMUSG00000065581.1	Mir194-1	noncoding_exon
chr19	6264663	6264680	8.25316	5.90809	+	ENSMUSG00000065582.1	Mir194-2	noncoding_exon
chr19	6264657	6264663	7.52467	5.70057	+	ENSMUSG00000065582.1	Mir194-2	noncoding_exon
chr1	185313608	185313631	8.37749	5.80904	+	ENSMUSG00000065562.1,ENSMUSG00000104368.1	Mir215,2010103J01Rik	noncoding_exon
chr10	79826779	79826937	22.0202	3.21061	+	ENSMUSG00000035852.10	Misp	CDS
chr10	79827305	79827405	24.5157	3.25165	+	ENSMUSG00000035852.10	Misp	CDS
chr3	63381940	63382031	11.9601	4.62588	+	ENSMUSG00000027820.12	Mme	3utr
chr12	78748982	78749144	13.9907	4.1185	+	ENSMUSG00000021112.8	Mpp5	5utr
chr10	4045276	4045281	46.4884	7.76249	+	ENSMUSG00000040675.17	Mthfd1l	dist intron
chr10	4045266	4045276	46.4884	7.76249	+	ENSMUSG00000040675.17	Mthfd1l	dist intron
chr10	4045259	4045266	46.4884	7.76249	+	ENSMUSG00000040675.17	Mthfd1l	dist intron
chr3	138109102	138109176	17.1601	3.07519	-	ENSMUSG00000028158.14	Mttp	CDS
chr3	138118315	138118383	8.01545	4.07748	-	ENSMUSG00000028158.14	Mttp	CDS
chr3	138091022	138091058	14.6726	3.27647	-	ENSMUSG00000028158.14	Mttp	stop_codon
chr3	138090511	138090560	12.9386	3.56445	-	ENSMUSG00000028158.14	Mttp	3utr
chr16	33811835	33811893	9.45962	3.73339	+	ENSMUSG00000022824.12	Muc13	CDS
chr16	33807942	33808013	10.4842	4.42158	+	ENSMUSG00000022824.12	Muc13	CDS
chr16	33803366	33803422	13.3198	3.31243	+	ENSMUSG00000022824.12	Muc13	prox intron
chr16	33798957	33799002	14.6589	4.02587	+	ENSMUSG00000022824.12	Muc13	CDS
chr16	33798941	33798957	5.19418	3.19186	+	ENSMUSG00000022824.12	Muc13	CDS
chr16	33798931	33798941	13.5853	3.08218	+	ENSMUSG00000022824.12	Muc13	CDS
chr16	33819411	33819539	27.5125	3.3532	+	ENSMUSG00000022824.12	Muc13	3utr
chr16	33810887	33810931	11.1096	5.29006	+	ENSMUSG00000022824.12	Muc13	CDS
chr16	33799496	33799579	43.4972	3.93616	+	ENSMUSG00000022824.12	Muc13	CDS
chr16	33803061	33803091	23.0952	6.32525	+	ENSMUSG00000022824.12	Muc13	CDS
chr16	33803032	33803061	11.5544	4.41965	+	ENSMUSG00000022824.12	Muc13	CDS
chr16	33819133	33819171	13.2	4.2581	+	ENSMUSG00000022824.12	Muc13	3utr
chr16	33803102	33803125	13.6726	4.96813	+	ENSMUSG00000022824.12	Muc13	CDS
chr16	33814586	33814639	13.7215	3.57933	+	ENSMUSG00000022824.12	Muc13	CDS
chr16	33803137	33803182	13.0537	3.22911	+	ENSMUSG00000022824.12	Muc13	CDS
chr16	33819199	33819253	8.62089	3.39334	+	ENSMUSG00000022824.12	Muc13	3utr
chr16	33818966	33819042	20.1391	3.20635	+	ENSMUSG00000022824.12	Muc13	3utr
chr16	33804611	33804683	21.2953	4.35574	+	ENSMUSG00000022824.12	Muc13	CDS
chr16	33804574	33804611	13.3843	3.77647	+	ENSMUSG00000022824.12	Muc13	CDS
chr16	33815854	33815866	4.20845	3.12013	+	ENSMUSG00000022824.12	Muc13	CDS
chr5	137142273	137142409	11.1356	3.67154	-	ENSMUSG00000037390.12	Muc3	CDS
chr5	137146677	137146768	15.5828	3.20042	-	ENSMUSG00000037390.12	Muc3	CDS
chr5	137137923	137137995	14.026	3.44091	-	ENSMUSG00000037390.12	Muc3	CDS
chr5	137140733	137140819	12.2284	3.63508	-	ENSMUSG00000037390.12	Muc3	CDS
chr6	86650918	86651042	13.0969	3.26482	-	ENSMUSG00000001156.9	Mxd1	CDS
chr7	44628465	44628558	19.7619	3.07519	-	ENSMUSG00000030739.18	Myh14	CDS
chr7	44668079	44668162	10.0988	5.72203	-	ENSMUSG00000030739.18	Myh14	dist intron
chr15	77841331	77841390	12.1461	5.14837	-	ENSMUSG00000022443.16	Myh9	dist intron
chr15	77771846	77771914	7.86531	3.2444	-	ENSMUSG00000022443.16	Myh9	CDS
chr15	77772009	77772038	3.44418	3.15345	-	ENSMUSG00000022443.16	Myh9	CDS
chr15	77813086	77813158	5.3238	3.9269	-	ENSMUSG00000022443.16	Myh9	CDS
chr11	115877569	115877632	10.2281	3.97949	+	ENSMUSG00000034427.16	Myo15b	prox intron
chr11	115877829	115877931	18.0059	5.74967	+	ENSMUSG00000034427.16	Myo15b	prox intron
chr11	115886189	115886236	7.73783	3.58465	+	ENSMUSG00000034427.16	Myo15b	CDS
chr11	115877698	115877772	12.6284	3.69541	+	ENSMUSG00000034427.16	Myo15b	CDS
chr10	127716769	127716821	19.9216	4.56738	+	ENSMUSG00000025401.8	Myo1a	prox intron
chr10	127719631	127719656	5.51637	3.45489	+	ENSMUSG00000025401.8	Myo1a	CDS
chr10	127720694	127720771	24.2119	4.32338	+	ENSMUSG00000025401.8	Myo1a	CDS
chr10	127712760	127712795	10.0396	3.77742	+	ENSMUSG00000025401.8	Myo1a	CDS
chr10	127712597	127712650	34.8339	3.83284	+	ENSMUSG00000025401.8	Myo1a	CDS
chr11	80779444	80779522	8.32029	5.46813	-	ENSMUSG00000035441.14	Myo1d	prox intron
chr11	80759765	80759849	11.412	6.56633	-	ENSMUSG00000035441.14	Myo1d	dist intron
chr9	70207746	70207873	12.6293	4.46058	+	ENSMUSG00000032220.9	Myo1e	prox intron
chr18	74444541	74444582	8.37749	4.90536	+	ENSMUSG00000025885.18	Myo5b	dist intron
chr9	80292354	80292405	9.76286	4.22542	+	ENSMUSG00000033577.18	Myo6	CDS
chr9	80292405	80292466	6.46673	3.63706	+	ENSMUSG00000033577.18	Myo6	CDS
chr9	80288131	80288220	8.01545	3.65192	+	ENSMUSG00000033577.18	Myo6	CDS
chr9	80289878	80289945	10.0396	3.86425	+	ENSMUSG00000033577.18	Myo6	CDS
chr9	80289864	80289878	3.84374	3.5179	+	ENSMUSG00000033577.18	Myo6	CDS
chr2	80580916	80581062	13.6886	3.33759	-	ENSMUSG00000027002.13	Nckap1	CDS
chr1	86356381	86356438	15.6855	4.29615	-	ENSMUSG00000026234.12	Ncl	CDS
chr1	86356438	86356458	10.5211	3.4466	-	ENSMUSG00000026234.12	Ncl	CDS
chr1	86356607	86356665	15.9037	3.75052	-	ENSMUSG00000026234.12	Ncl	CDS
chr1	86356555	86356607	22.1115	3.48415	-	ENSMUSG00000026234.12	Ncl	CDS
chr1	86356956	86357005	7.31835	3.14138	-	ENSMUSG00000026234.12	Ncl	CDS
chr1	86357060	86357155	36.9734	4.60776	-	ENSMUSG00000026234.12	Ncl	CDS
chr1	13373324	13373368	7.97726	4.24029	-	ENSMUSG00000005886.14	Ncoa2	dist intron
chr1	13373588	13373670	15.0773	5.06633	-	ENSMUSG00000005886.14	Ncoa2	prox intron
chr11	62383225	62383376	51.9536	5.06357	-	ENSMUSG00000018501.17	Ncor1	CDS
chr11	62384755	62384802	6.93746	5.25165	-	ENSMUSG00000018501.17	Ncor1	CDS
chr11	62384717	62384755	10.4842	4.94689	-	ENSMUSG00000018501.17	Ncor1	CDS
chr11	62384802	62384843	5.01048	4.39157	-	ENSMUSG00000018501.17	Ncor1	CDS
chr19	5844167	5844219	400	5.47914	-	ENSMUSG00000092274.2	Neat1	noncoding_exon
chr19	5844887	5844912	40.5838	4.05514	-	ENSMUSG00000092274.2	Neat1	noncoding_exon
chr19	5844862	5844887	33.9989	3.56643	-	ENSMUSG00000092274.2	Neat1	noncoding_exon
chr19	5841511	5841570	28.2477	5.24183	-	ENSMUSG00000092274.2	Neat1	noncoding_exon
chr19	5842138	5842191	29.761	6.19528	-	ENSMUSG00000092274.2	Neat1	noncoding_exon
chr19	5837197	5837224	13.3618	5.99093	-	ENSMUSG00000092274.2	Neat1	noncoding_exon
chr19	5840211	5840278	37.311	5.4498	-	ENSMUSG00000092274.2	Neat1	noncoding_exon
chr19	5844465	5844526	400	4.74552	-	ENSMUSG00000092274.2	Neat1	noncoding_exon
chr19	5843144	5843176	45.6934	5.17565	-	ENSMUSG00000092274.2	Neat1	noncoding_exon
chr19	5840763	5840783	24.7863	4.77056	-	ENSMUSG00000092274.2	Neat1	noncoding_exon
chr19	5840784	5840802	24.089	4.74029	-	ENSMUSG00000092274.2	Neat1	noncoding_exon
chr19	5838952	5838990	23.915	5.65321	-	ENSMUSG00000092274.2	Neat1	noncoding_exon
chr19	5843511	5843566	400	5.18894	-	ENSMUSG00000092274.2	Neat1	noncoding_exon
chr19	5841194	5841240	35.0525	5.27333	-	ENSMUSG00000092274.2	Neat1	noncoding_exon
chr19	5831101	5831129	18.1298	6.88034	-	ENSMUSG00000092274.2	Neat1	noncoding_exon
chr19	5843905	5843928	38.0878	3.92988	-	ENSMUSG00000092274.2	Neat1	noncoding_exon
chr19	5837981	5838015	21.3537	4.74713	-	ENSMUSG00000092274.2	Neat1	noncoding_exon
chr19	5843805	5843868	400	6.28539	-	ENSMUSG00000092274.2	Neat1	noncoding_exon
chr19	5826480	5826511	13.7145	5.2075	-	ENSMUSG00000092274.2	Neat1	noncoding_exon
chr19	5843581	5843619	400	6.32112	-	ENSMUSG00000092274.2	Neat1	noncoding_exon
chr19	5840815	5840862	37.0561	4.90125	-	ENSMUSG00000092274.2	Neat1	noncoding_exon
chr19	5843054	5843055	26.8057	4.83825	-	ENSMUSG00000092274.2	Neat1	noncoding_exon
chr19	5843065	5843142	400	4.43649	-	ENSMUSG00000092274.2	Neat1	noncoding_exon
chr19	5837918	5837940	13.8957	5.17565	-	ENSMUSG00000092274.2	Neat1	noncoding_exon
chr19	5837078	5837101	13.1692	6.36045	-	ENSMUSG00000092274.2	Neat1	noncoding_exon
chr19	5839271	5839296	12.082	6.51977	-	ENSMUSG00000092274.2	Neat1	noncoding_exon
chr19	5842962	5843006	400	6.44057	-	ENSMUSG00000092274.2	Neat1	noncoding_exon
chr19	5838734	5838758	16.0432	5.69906	-	ENSMUSG00000092274.2	Neat1	noncoding_exon
chr19	5839117	5839145	13.9321	4.76061	-	ENSMUSG00000092274.2	Neat1	noncoding_exon
chr19	5839739	5839763	13.8957	5.28038	-	ENSMUSG00000092274.2	Neat1	noncoding_exon
chr19	5843730	5843790	400	4.64883	-	ENSMUSG00000092274.2	Neat1	noncoding_exon
chr19	5843619	5843679	400	5.1856	-	ENSMUSG00000092274.2	Neat1	noncoding_exon
chr19	5842463	5842501	54.3065	6.39079	-	ENSMUSG00000092274.2	Neat1	noncoding_exon
chr19	5845304	5845371	40.7632	3.20152	-	ENSMUSG00000092274.2	Neat1	noncoding_exon
chr19	5839173	5839224	30.1932	5.26825	-	ENSMUSG00000092274.2	Neat1	noncoding_exon
chr19	5841455	5841496	21.5768	5.05309	-	ENSMUSG00000092274.2	Neat1	noncoding_exon
chr19	5841620	5841687	38.3669	5.39933	-	ENSMUSG00000092274.2	Neat1	noncoding_exon
chr19	5841827	5841880	21.5202	4.34854	-	ENSMUSG00000092274.2	Neat1	noncoding_exon
chr19	5833787	5833789	10.3012	6.81371	-	ENSMUSG00000092274.2	Neat1	noncoding_exon
chr19	5838410	5838445	22.4584	6.31487	-	ENSMUSG00000092274.2	Neat1	noncoding_exon
chr19	5845412	5845452	50.2086	3.6798	-	ENSMUSG00000092274.2	Neat1	noncoding_exon
chr19	5833703	5833711	9.92265	6.81313	-	ENSMUSG00000092274.2	Neat1	noncoding_exon
chr19	5843324	5843398	400	5.82748	-	ENSMUSG00000092274.2	Neat1	noncoding_exon
chr19	5843409	5843412	39.3743	5.54683	-	ENSMUSG00000092274.2	Neat1	noncoding_exon
chr19	5834452	5834509	19.9893	5.6185	-	ENSMUSG00000092274.2	Neat1	noncoding_exon
chr19	5826087	5826155	26.2542	5.0791	-	ENSMUSG00000092274.2	Neat1	noncoding_exon
chr19	5844679	5844722	50.1321	3.13984	-	ENSMUSG00000092274.2,ENSMUSG00000098974.1	Neat1,Gm27505	noncoding_exon
chr19	5844619	5844642	43.4996	4.39394	-	ENSMUSG00000092274.2,ENSMUSG00000098974.1	Neat1,Gm27505	noncoding_exon
chr19	5844262	5844298	80.0361	4.66946	-	ENSMUSG00000092274.2,ENSMUSG00000098543.1	Neat1,Gm27533	noncoding_exon
chr16	46496888	46496968	9.28824	3.23041	-	ENSMUSG00000022656.15	Nectin3	5utr
chr1	36273170	36273224	8.47776	4.06106	-	ENSMUSG00000047180.8	Neurl3	prox intron
chr1	36269424	36269541	14.0287	3.23786	-	ENSMUSG00000047180.8	Neurl3	CDS
chr2	75704082	75704268	59.1973	4.60639	-	ENSMUSG00000015839.6	Nfe2l2	prox intron
chr2	75704028	75704072	11.1941	4.15841	-	ENSMUSG00000015839.6	Nfe2l2	prox intron
chr2	75703564	75703630	12.9425	3.39593	-	ENSMUSG00000015839.6	Nfe2l2	dist intron
chr1	39362245	39362308	16.3163	6.88457	+	ENSMUSG00000026077.15	Npas2	3utr
chr11	6224169	6224195	4.19306	3.92158	-	ENSMUSG00000020447.5	Npc1l1	CDS
chr19	56389275	56389292	11.8364	6.08254	-	ENSMUSG00000049134.15	Nrap	prox intron
chr19	56389271	56389275	11.1096	5.79006	-	ENSMUSG00000049134.15	Nrap	prox intron
chr16	76372730	76372793	8.32029	4.71406	-	ENSMUSG00000048490.13	Nrip1	dist intron
chr16	76372793	76372862	7.6237	4.17565	-	ENSMUSG00000048490.13	Nrip1	dist intron
chr10	52417626	52417689	9.17383	3.0004	+	ENSMUSG00000023068.14	Nus1	5utr
chr7	132575937	132576010	11.5401	4.76061	-	ENSMUSG00000030934.9,ENSMUSG00000030849.18	Oat,Fgfr2	dist intron
chr13	100552454	100552500	8.47776	4.80904	-	ENSMUSG00000021638.12	Ocln	5utr
chr13	100551956	100552025	8.32029	5.26061	-	ENSMUSG00000021638.12	Ocln	dist intron
chr11	6291927	6292055	11.4915	3.89546	+	ENSMUSG00000020456.17	Ogdh	5utr
chr10	42614316	42614320	400	7.22545	+	ENSMUSG00000038280.12	Ostm1	dist intron
chr10	42614295	42614316	400	7.17199	+	ENSMUSG00000038280.12	Ostm1	dist intron
chrX	7842510	7842569	9.70022	3.48459	+	ENSMUSG00000031154.15	Otud5	CDS
chr11	120561219	120561261	13.1212	3.16464	-	ENSMUSG00000025130.11	P4hb	CDS
chr11	120560834	120560893	18.4322	4.90331	-	ENSMUSG00000025130.11	P4hb	3utr
chr11	120560893	120560931	22.7323	4.87181	-	ENSMUSG00000025130.11	P4hb	3utr
chr8	88199706	88199787	13.462	3.12335	+	ENSMUSG00000036779.12	Papd5	prox intron
chr4	65124532	65124551	400	3.2894	+	ENSMUSG00000028370.7	Pappa	CDS
chr4	65124520	65124532	400	3.2894	+	ENSMUSG00000028370.7	Pappa	5utr
chr19	32665626	32665680	11.9601	5.81216	+	ENSMUSG00000024899.6	Papss2	3utr
chr3	45381161	45381172	11.412	6.30904	+	ENSMUSG00000049100.15	Pcdh10	CDS
chr3	45381172	45381184	11.412	6.30904	+	ENSMUSG00000049100.15	Pcdh10	CDS
chr12	81860617	81860623	10.0157	3.55879	+	ENSMUSG00000021140.8	Pcnx	prox intron
chr12	81860599	81860607	10.0157	3.55879	+	ENSMUSG00000021140.8	Pcnx	prox intron
chr12	81860607	81860617	10.0157	3.55879	+	ENSMUSG00000021140.8	Pcnx	prox intron
chr11	120617681	120617858	15.1419	3.00644	-	ENSMUSG00000025137.15	Pcyt2	CDS
chr11	120612277	120612382	12.6539	3.27758	-	ENSMUSG00000025137.15	Pcyt2	prox intron
chr19	53903871	53903949	13.3618	5.31216	+	ENSMUSG00000024975.12	Pdcd4	dist intron
chr2	121437872	121437946	10.1893	4.3962	+	ENSMUSG00000027248.13	Pdia3	3utr
chr4	134287030	134287052	40.5674	5.1161	-	ENSMUSG00000050890.15	Pdik1l	dist intron
chr9	56223926	56223960	400	5.896	-	ENSMUSG00000074305.9	Peak1	dist intron
chr9	56223833	56223868	400	4.26382	-	ENSMUSG00000074305.9	Peak1	dist intron
chr9	56223736	56223773	400	3.32957	-	ENSMUSG00000074305.9	Peak1	dist intron
chr11	21091909	21091957	4.12541	4.36413	+	ENSMUSG00000020134.13	Peli1	prox intron
chr11	21091713	21091807	12.9349	4.02587	+	ENSMUSG00000020134.13	Peli1	prox intron
chr11	21091807	21091909	7.13736	3.94437	+	ENSMUSG00000020134.13	Peli1	prox intron
chr7	90130317	90130400	18.7865	3.08938	+	ENSMUSG00000039361.10	Picalm	5utr
chr7	90130480	90130577	23.1454	3.63377	+	ENSMUSG00000039361.10	Picalm	CDS
chr1	130851208	130851270	400	3.6887	+	ENSMUSG00000026417.13	Pigr	3utr
chr1	130851820	130851907	400	5.39682	+	ENSMUSG00000026417.13	Pigr	3utr
chr1	130847357	130847414	15.2311	3.25818	+	ENSMUSG00000026417.13	Pigr	CDS
chr1	130826712	130826785	8.95258	3.66844	+	ENSMUSG00000026417.13	Pigr	5utr
chr1	130844810	130844853	11.7109	3.50859	+	ENSMUSG00000026417.13	Pigr	CDS
chr1	130848990	130849013	5.30285	3.74907	+	ENSMUSG00000026417.13	Pigr	CDS
chr1	130848565	130848634	11.1528	4.18163	+	ENSMUSG00000026417.13	Pigr	CDS
chr1	130851939	130851991	400	6.6138	+	ENSMUSG00000026417.13	Pigr	3utr
chr1	130851992	130852032	400	6.26367	+	ENSMUSG00000026417.13	Pigr	3utr
chr19	24555126	24555190	23.1178	5.4766	-	ENSMUSG00000024867.14	Pip5k1b	dist intron
chr2	59161000	59161095	9.84309	3.43457	+	ENSMUSG00000026991.20	Pkp4	5utr
chr5	100563720	100563781	11.8364	5.10619	-	ENSMUSG00000029322.12	Plac8	dist intron
chr5	100559824	100559877	19.1622	3.48137	-	ENSMUSG00000029322.12	Plac8	CDS
chr5	100567540	100567586	20.7751	6.13149	-	ENSMUSG00000029322.12	Plac8	dist intron
chr19	6961892	6961977	17.3968	3.11722	-	ENSMUSG00000024960.8	Plcb3	CDS
chr2	135895588	135895611	15.3981	6.22291	+	ENSMUSG00000039943.16	Plcb4	dist intron
chr15	76179020	76179099	22.9549	3.52604	-	ENSMUSG00000022565.15	Plec	CDS
chr15	76180815	76180899	16.948	3.67184	-	ENSMUSG00000022565.15	Plec	CDS
chr15	76179947	76180014	26.3237	3.9466	-	ENSMUSG00000022565.15	Plec	CDS
chr7	116307566	116307653	12.9842	4.56797	-	ENSMUSG00000045659.17	Plekha7	prox intron
chr9	95815239	95815304	10.539	5.04542	-	ENSMUSG00000049493.13	Pls1	5utr
chr9	95752906	95752927	5.58645	4.13706	-	ENSMUSG00000049493.13	Pls1	3utr
chr9	95752940	95753008	16.6492	3.41061	-	ENSMUSG00000049493.13	Pls1	3utr
chr9	95753383	95753422	8.85248	5.67706	-	ENSMUSG00000049493.13	Pls1	3utr
chr9	95753821	95753867	21.6309	5.07519	-	ENSMUSG00000049493.13	Pls1	3utr
chr4	21862073	21862178	7.86531	4.27548	+	ENSMUSG00000028248.15	Pnisr	CDS
chr4	33247797	33247869	24.1646	4.07201	-	ENSMUSG00000040128.9	Pnrc1	dist intron
chr4	33247611	33247652	11.3126	4.73339	-	ENSMUSG00000040128.9	Pnrc1	dist intron
chr17	28238602	28238713	9.13259	4.66429	+	ENSMUSG00000002250.15	Ppard	dist intron
chr17	28245656	28245728	9.74719	6.20329	+	ENSMUSG00000002250.15	Ppard	dist intron
chr17	28244526	28244583	7.36954	6.21406	+	ENSMUSG00000002250.15	Ppard	dist intron
chr17	84958404	84958521	13.8957	4.62909	+	ENSMUSG00000061130.12	Ppm1b	dist intron
chr4	21678960	21678969	97.0931	9.15218	-	ENSMUSG00000040478.14	Prdm13	CDS
chr4	21678950	21678960	97.0931	9.15218	-	ENSMUSG00000040478.14	Prdm13	CDS
chr11	108166991	108167093	14.5339	6.082	-	ENSMUSG00000050965.14	Prkca	dist intron
chr3	108904338	108904389	7.23454	4.92756	-	ENSMUSG00000027881.14	Prpf38b	CDS
chr13	34883421	34883550	14.2019	6.02239	+	ENSMUSG00000021413.8	Prpf4b	CDS
chr4	59548930	59549011	10.8561	5.39712	-	ENSMUSG00000028382.15	Ptbp3	prox intron
chr4	59548732	59548800	9.66691	4.65188	-	ENSMUSG00000028382.15	Ptbp3	5utr
chr1	86527119	86527195	12.9842	4.64338	+	ENSMUSG00000026238.14	Ptma	prox intron
chr1	86527639	86527694	8.58726	5.49758	+	ENSMUSG00000026238.14	Ptma	prox intron
chr1	86527577	86527639	8.2345	4.62909	+	ENSMUSG00000026238.14	Ptma	prox intron
chr1	86527435	86527525	13.9929	3.76061	+	ENSMUSG00000026238.14	Ptma	prox intron
chr6	124914418	124914466	10.7617	3.48789	-	ENSMUSG00000030122.12	Ptms	CDS
chr1	30949411	30949506	19.1947	5.30214	-	ENSMUSG00000026064.15	Ptp4a1	prox intron
chr1	30949266	30949411	40.613	5.2587	-	ENSMUSG00000026064.15	Ptp4a1	prox intron
chr7	4548835	4548908	32.4677	3.54722	-	ENSMUSG00000035429.13	Ptprh	3utr
chr10	28104991	28105129	18.8795	5.23339	+	ENSMUSG00000019889.9	Ptprk	dist intron
chr12	8674364	8674430	15.2376	3.30782	+	ENSMUSG00000020594.14	Pum2	5utr
chr11	20225062	20225151	20.3719	4.95075	+	ENSMUSG00000020149.17	Rab1a	3utr
chr11	20225018	20225049	4.91513	3.06445	+	ENSMUSG00000020149.17	Rab1a	3utr
chr11	20225151	20225214	22.1858	5.28038	+	ENSMUSG00000020149.17	Rab1a	3utr
chr3	153911611	153911641	4.86998	3.01968	-	ENSMUSG00000038975.14	Rabggtb	prox intron
chr2	154791866	154791991	9.77142	3.58934	+	ENSMUSG00000027593.15,ENSMUSG00000027596.10,ENSMUSG00000027593.15	Raly,a,Raly	prox intron
chr10	117845331	117845338	36.9119	5.59909	-	ENSMUSG00000052681.7	Rap1b	prox intron
chr10	117845349	117845358	41.474	5.34458	-	ENSMUSG00000052681.7	Rap1b	prox intron
chr10	117845338	117845349	41.474	5.34458	-	ENSMUSG00000052681.7	Rap1b	prox intron
chr10	117845643	117845716	11.0473	4.33661	-	ENSMUSG00000052681.7	Rap1b	prox intron
chr9	96631174	96631249	13.1366	4.20784	-	ENSMUSG00000032413.12	Rasa2	prox intron
chr9	96631046	96631117	7.26277	5.33661	-	ENSMUSG00000032413.12	Rasa2	prox intron
chr9	96630863	96630918	11.0216	4.94987	-	ENSMUSG00000032413.12	Rasa2	dist intron
chr9	96630738	96630850	17.3157	5.22026	-	ENSMUSG00000032413.12	Rasa2	dist intron
chr7	122970178	122970274	12.2979	4.29006	+	ENSMUSG00000030779.15	Rbbp6	dist intron
chr7	122970387	122970443	10.4754	4.13865	+	ENSMUSG00000030779.15	Rbbp6	dist intron
chr7	122970304	122970387	10.9581	4.12552	+	ENSMUSG00000030779.15	Rbbp6	dist intron
chr12	83674346	83674494	6.44295	4.74029	+	ENSMUSG00000010608.15	Rbm25	CDS
chr12	83674501	83674549	7.75855	4.51656	+	ENSMUSG00000010608.15	Rbm25	CDS
chr12	83668212	83668300	17.1343	5.64808	+	ENSMUSG00000010608.15	Rbm25	CDS
chr12	83668128	83668212	6.56933	3.50555	+	ENSMUSG00000010608.15	Rbm25	CDS
chr2	156172981	156173017	3.88961	4.29961	-	ENSMUSG00000027620.16	Rbm39	CDS
chr2	156172826	156172910	14.7864	4.02239	-	ENSMUSG00000027620.16	Rbm39	CDS
chr2	156180062	156180116	10.7617	3.35815	-	ENSMUSG00000027620.16	Rbm39	5utr
chr5	66026287	66026345	6.98653	4.05309	-	ENSMUSG00000070780.11	Rbm47	CDS
chr5	66026200	66026287	9.45962	3.1069	-	ENSMUSG00000070780.11	Rbm47	CDS
chr9	98509526	98509533	17.6992	3.07578	+	ENSMUSG00000032454.9	Rbp2	CDS
chr9	98509533	98509565	17.6992	3.0664	+	ENSMUSG00000032454.9	Rbp2	CDS
chr6	78372920	78372929	11.1356	3.79508	+	ENSMUSG00000071356.7	Reg3b	CDS
chr6	78372929	78372935	7.54281	3.54233	+	ENSMUSG00000071356.7	Reg3b	CDS
chr6	78372935	78372938	6.85435	3.52812	+	ENSMUSG00000071356.7	Reg3b	CDS
chr6	78372907	78372920	9.70022	3.49149	+	ENSMUSG00000071356.7	Reg3b	CDS
chr6	78372865	78372907	6.83508	3.33066	+	ENSMUSG00000071356.7	Reg3b	CDS
chr6	78373216	78373223	4.53516	4.57531	+	ENSMUSG00000071356.7	Reg3b	CDS
chr6	78373223	78373254	5.3238	4.45771	+	ENSMUSG00000071356.7	Reg3b	CDS
chr6	78373198	78373216	9.6866	4.01596	+	ENSMUSG00000071356.7	Reg3b	CDS
chr6	78373384	78373434	8.33931	4.93183	+	ENSMUSG00000071356.7	Reg3b	3utr
chr19	17401163	17401240	16.2305	6.47931	+	ENSMUSG00000024712.9	Rfk	3utr
chr7	35334570	35334633	8.64244	5.10818	+	ENSMUSG00000030494.13	Rhpn2	prox intron
chrX	139672253	139672299	10.539	3.9269	+	ENSMUSG00000031438.11	Rnf128	3utr
chr12	16894981	16895052	12.1094	3.41645	+	ENSMUSG00000020580.9	Rock2	5utr
chr7	45127420	45127463	17.3968	3.33477	-	ENSMUSG00000074129.13,ENSMUSG00000089989.10,ENSMUSG00000074129.13,ENSMUSG00000074129.13,ENSMUSG00000074129.13,ENSMUSG00000074129.13,ENSMUSG00000074129.13	Rpl13a,Flt3l,Rpl13a,Rpl13a,Rpl13a,Rpl13a,Rpl13a	prox intron
chr15	80078559	80078588	31.0679	3.85075	-	ENSMUSG00000060036.13	Rpl3	prox intron
chr15	80078554	80078559	27.7064	3.58631	-	ENSMUSG00000060036.13	Rpl3	prox intron
chr9	64178339	64178430	8.40187	3.77361	+	ENSMUSG00000032399.7	Rpl4	CDS
chr4	117155234	117155288	8.62089	3.46209	-	ENSMUSG00000047675.15	Rps8	prox intron
chr2	144010787	144010838	10.4754	4.67565	-	ENSMUSG00000027422.15	Rrbp1	prox intron
chr2	144010838	144010918	21.9302	4.63975	-	ENSMUSG00000027422.15	Rrbp1	prox intron
chr2	144010449	144010543	19.0752	5.00141	-	ENSMUSG00000027422.15	Rrbp1	dist intron
chr2	144010918	144010980	10.8164	5.18481	-	ENSMUSG00000027422.15	Rrbp1	prox intron
chr2	143989914	143989958	9.44055	4.44134	-	ENSMUSG00000027422.15	Rrbp1	CDS
chr2	143989958	143990106	18.5269	4.32223	-	ENSMUSG00000027422.15	Rrbp1	CDS
chr2	143989671	143989767	10.8619	3.92158	-	ENSMUSG00000027422.15	Rrbp1	CDS
chr4	134925657	134925692	11.7682	5.18683	+	ENSMUSG00000037266.18	Rsrp1	prox intron
chr4	134926199	134926291	11.3933	3.77385	+	ENSMUSG00000037266.18	Rsrp1	prox intron
chr3	108554620	108554651	52.3807	3.06091	-	ENSMUSG00000088185.1	Scarna2	noncoding_exon
chr2	164431975	164432084	14.5339	5.55086	-	ENSMUSG00000017009.3	Sdc4	dist intron
chr4	6395215	6395272	10.9995	5.93743	+	ENSMUSG00000028249.15	Sdcbp	3utr
chr12	58959702	58959791	10.9995	6.31487	-	ENSMUSG00000020986.13	Sec23a	3utr
chr11	51708762	51708807	10.3012	6.18683	-	ENSMUSG00000036391.16	Sec24a	prox intron
chr15	3277156	3277224	12.9709	3.43586	+	ENSMUSG00000064373.11	Sepp1	CDS
chr15	3280200	3280242	8.66068	4.39435	+	ENSMUSG00000064373.11	Sepp1	3utr
chr15	3279432	3279483	11.8867	3.57242	+	ENSMUSG00000064373.11	Sepp1	CDS
chr15	3279562	3279618	12.2902	3.94987	+	ENSMUSG00000064373.11	Sepp1	CDS
chr15	3279495	3279531	7.84608	3.70075	+	ENSMUSG00000064373.11	Sepp1	CDS
chr15	3280256	3280328	35.7305	3.96286	+	ENSMUSG00000064373.11	Sepp1	3utr
chr2	163644785	163644859	8.58696	3.73382	-	ENSMUSG00000017707.9	Serinc3	prox intron
chr4	133601530	133601646	15.0954	4.70394	-	ENSMUSG00000047281.3	Sfn	CDS
chr4	127029839	127029918	14.0123	3.47503	+	ENSMUSG00000028820.13	Sfpq	CDS
chr3	72910378	72910496	13.4687	3.13265	-	ENSMUSG00000027790.14	Sis	CDS
chr3	72966747	72966799	13.9321	3.90536	-	ENSMUSG00000027790.14	Sis	CDS
chr3	72947440	72947538	11.7682	4.11288	-	ENSMUSG00000027790.14	Sis	CDS
chr3	72951563	72951707	18.5207	3.67694	-	ENSMUSG00000027790.14	Sis	CDS
chr3	72965598	72965685	17.6819	3.30002	-	ENSMUSG00000027790.14	Sis	CDS
chr3	72938589	72938678	12.0108	3.26111	-	ENSMUSG00000027790.14	Sis	CDS
chr3	72921351	72921419	13.5614	4.29538	-	ENSMUSG00000027790.14	Sis	CDS
chr3	72943502	72943675	17.228	3.5555	-	ENSMUSG00000027790.14	Sis	CDS
chr3	72958072	72958223	22.9287	3.8157	-	ENSMUSG00000027790.14	Sis	CDS
chr4	155219208	155219261	9.48767	4.89087	-	ENSMUSG00000029050.15	Ski	dist intron
chr4	155222480	155222583	21.0237	3.96197	-	ENSMUSG00000029050.15	Ski	CDS
chr2	132144773	132144785	12.8146	4.904	-	ENSMUSG00000027340.15	Slc23a2	prox intron
chr2	132144785	132144798	12.8146	4.88034	-	ENSMUSG00000027340.15	Slc23a2	prox intron
chr10	91123815	91123861	8.23247	3.09069	-	ENSMUSG00000061904.12	Slc25a3	5utr
chr10	91121926	91122001	17.9581	3.5203	-	ENSMUSG00000061904.12	Slc25a3	CDS
chr10	60739806	60739811	400	6.09026	-	ENSMUSG00000020100.15	Slc29a3	dist intron
chr10	60739817	60739831	400	6.09026	-	ENSMUSG00000020100.15	Slc29a3	dist intron
chr11	75577185	75577316	18.3784	3.18859	+	ENSMUSG00000038178.16	Slc43a2	3utr
chr5	33160984	33161036	17.9581	3.86563	+	ENSMUSG00000011034.6	Slc5a1	CDS
chr5	33131947	33131974	11.8506	3.77162	+	ENSMUSG00000011034.6	Slc5a1	CDS
chr5	33162551	33162619	13.5853	3.42005	+	ENSMUSG00000011034.6	Slc5a1	3utr
chr5	33133380	33133422	11.3489	3.24907	+	ENSMUSG00000011034.6	Slc5a1	CDS
chr5	33118636	33118702	48.7678	7.35881	+	ENSMUSG00000011034.6	Slc5a1	dist intron
chr5	33160964	33160981	7.65355	3.68842	+	ENSMUSG00000011034.6	Slc5a1	CDS
chr5	33160909	33160929	7.73783	3.30967	+	ENSMUSG00000011034.6	Slc5a1	CDS
chr5	33116837	33116856	13.3523	3.66993	+	ENSMUSG00000011034.6	Slc5a1	CDS
chr5	33116797	33116837	9.22108	3.42882	+	ENSMUSG00000011034.6	Slc5a1	CDS
chr5	33162430	33162484	10.8142	3.30717	+	ENSMUSG00000011034.6	Slc5a1	3utr
chr5	33118515	33118605	400	6.92959	+	ENSMUSG00000011034.6	Slc5a1	dist intron
chr5	33161126	33161159	17.0055	6.44781	+	ENSMUSG00000011034.6	Slc5a1	3utr
chr13	73680826	73680903	8.8449	3.8871	-	ENSMUSG00000021565.16	Slc6a19	3utr
chrX	73677358	73677436	11.5335	3.51968	+	ENSMUSG00000019558.14	Slc6a8	CDS
chrX	73679104	73679174	9.70022	3.3244	+	ENSMUSG00000019558.14	Slc6a8	CDS
chr11	115181000	115181040	9.33715	4.67565	+	ENSMUSG00000020733.3	Slc9a3r1	3utr
chr11	115164562	115164633	21.9399	4.92158	+	ENSMUSG00000020733.3	Slc9a3r1	dist intron
chr18	73703346	73703408	6.01179	4.76061	-	ENSMUSG00000024515.13	Smad4	prox intron
chr8	80738931	80738942	71.0592	4.72011	-	ENSMUSG00000031715.14	Smarca5	CDS
chr8	80738942	80738960	71.9397	4.42002	-	ENSMUSG00000031715.14	Smarca5	CDS
chr4	132310694	132310733	8.00348	3.24713	+	ENSMUSG00000080615.1,ENSMUSG00000086290.8,ENSMUSG00000086290.8	Snord99,Snhg12,Snhg12	noncoding_exon
chr7	45376675	45376719	6.98653	4.05309	-	ENSMUSG00000063511.11	Snrnp70	CDS
chr7	45376719	45376764	7.54281	3.42882	-	ENSMUSG00000063511.11	Snrnp70	CDS
chr16	33271665	33271824	8.58726	5.46813	+	ENSMUSG00000022808.4	Snx4	dist intron
chr16	91655606	91655667	10.4366	4.19785	+	ENSMUSG00000022961.17	Son	CDS
chr16	91672189	91672234	11.2402	5.60877	+	ENSMUSG00000022961.17	Son	dist intron
chr3	37481422	37481448	56.6983	5.3379	+	ENSMUSG00000027722.14	Spata5	dist intron
chr3	37481357	37481368	400	5.10328	+	ENSMUSG00000027722.14	Spata5	dist intron
chr3	37481368	37481383	59.0437	3.28281	+	ENSMUSG00000027722.14	Spata5	dist intron
chr3	37481405	37481422	36.5761	3.25371	+	ENSMUSG00000027722.14	Spata5	dist intron
chr3	37481383	37481404	69.1328	3.19944	+	ENSMUSG00000027722.14	Spata5	dist intron
chr3	37481316	37481333	8.33171	3.19018	+	ENSMUSG00000027722.14	Spata5	dist intron
chr3	37481333	37481346	7.37518	3.1367	+	ENSMUSG00000027722.14	Spata5	dist intron
chr18	43728091	43728182	14.6722	5.92158	-	ENSMUSG00000024503.2	Spink1	CDS
chr7	29281318	29281433	29.3791	4.77606	-	ENSMUSG00000074227.12	Spint2	prox intron
chr17	23803487	23803573	16.1095	5.17752	+	ENSMUSG00000039218.16	Srrm2	dist intron
chr17	23823683	23823763	9.33715	3.51468	+	ENSMUSG00000039218.16	Srrm2	prox intron
chr17	23815121	23815170	11.3126	4.60464	+	ENSMUSG00000039218.16	Srrm2	CDS
chr17	23816193	23816285	10.0957	3.8202	+	ENSMUSG00000039218.16	Srrm2	CDS
chr12	80948187	80948230	15.3472	5.52933	+	ENSMUSG00000021134.17	Srsf5	prox intron
chr12	80948142	80948187	14.6682	4.894	+	ENSMUSG00000021134.17	Srsf5	prox intron
chr12	80945950	80946006	13.6225	4.10152	+	ENSMUSG00000021134.17	Srsf5	prox intron
chr12	80946355	80946422	12.625	5.26858	+	ENSMUSG00000021134.17	Srsf5	prox intron
chr12	80948242	80948286	11.1096	4.96058	+	ENSMUSG00000021134.17	Srsf5	prox intron
chr12	80946179	80946247	10.8249	3.81216	+	ENSMUSG00000021134.17	Srsf5	prox intron
chr12	80946266	80946338	17.8485	5.01451	+	ENSMUSG00000021134.17	Srsf5	prox intron
chr2	162932233	162932285	8.69596	3.24831	+	ENSMUSG00000016921.14	Srsf6	prox intron
chr8	70598103	70598116	16.3738	5.05725	-	ENSMUSG00000070003.7	Ssbp4	CDS
chr8	70598089	70598103	15.5214	5.01451	-	ENSMUSG00000070003.7	Ssbp4	CDS
chr9	31131176	31131294	11.0216	4.92955	-	ENSMUSG00000031995.8	St14	prox intron
chr9	35047020	35047123	58.3086	3.41294	-	ENSMUSG00000032038.6	St3gal4	3utr
chr9	35052134	35052155	6.12531	3.99758	-	ENSMUSG00000032038.6	St3gal4	prox intron
chr9	35052155	35052197	11.6351	3.89781	-	ENSMUSG00000032038.6	St3gal4	prox intron
chr9	35046828	35046873	8.58726	4.5963	-	ENSMUSG00000032038.6	St3gal4	3utr
chr9	35050025	35050079	9.44055	3.62909	-	ENSMUSG00000032038.6	St3gal4	dist intron
chr9	35052080	35052123	10.0988	4.83532	-	ENSMUSG00000032038.6	St3gal4	prox intron
chr18	33201205	33201276	14.8132	3.85693	-	ENSMUSG00000024378.9	Stard4	3utr
chr18	33202392	33202452	26.6672	4.40138	-	ENSMUSG00000024378.9	Stard4	3utr
chr1	53784976	53785158	17.1302	4.68842	-	ENSMUSG00000026094.14	Stk17b	5utr
chr9	88456402	88456551	12.8146	4.69493	-	ENSMUSG00000032423.12	Syncrip	CDS
chr12	81503920	81504043	18.0059	6.64495	-	ENSMUSG00000090935.10,ENSMUSG00000021139.17,ENSMUSG00000090935.10,ENSMUSG00000021139.17	Synj2bp,Gm20498,Synj2bp,Gm20498	dist intron
chr18	60624336	60624419	10.1893	5.04863	-	ENSMUSG00000043079.17	Synpo	dist intron
chr18	60652945	60653035	9.42254	4.20715	-	ENSMUSG00000043079.17	Synpo	noncoding_exon
chr10	7955837	7955954	14.6759	3.26422	-	ENSMUSG00000015755.16	Tab2	5utr
chr10	7956082	7956154	27.248	4.1229	-	ENSMUSG00000015755.16	Tab2	5utr
chr6	52714165	52714222	8.66068	4.37181	+	ENSMUSG00000004535.12	Tax1bp1	5utr
chr6	52714222	52714258	6.54266	4.02587	+	ENSMUSG00000004535.12	Tax1bp1	5utr
chr6	52714021	52714102	14.0254	4.69346	+	ENSMUSG00000004535.12	Tax1bp1	prox intron
chr15	82899047	82899079	4.29233	5.34557	-	ENSMUSG00000041852.14	Tcf20	dist intron
chr15	82899090	82899151	9.48767	4.03375	-	ENSMUSG00000041852.14	Tcf20	dist intron
chr11	46675908	46675947	37.6257	4.57164	-	ENSMUSG00000040413.15	Timd2	prox intron
chr15	99393061	99393133	9.48767	5.02239	+	ENSMUSG00000023010.14	Tmbim6	prox intron
chr15	99406150	99406234	11.2072	3.31195	+	ENSMUSG00000023010.14	Tmbim6	CDS
chr15	99409172	99409256	36.5331	3.46971	+	ENSMUSG00000023010.14	Tmbim6	3utr
chr18	46587403	46587491	13.7145	6.10152	-	ENSMUSG00000033184.14	Tmed7	dist intron
chr2	14221803	14221934	8.09194	5.87181	+	ENSMUSG00000061531.8	Tmem236	3utr
chr16	97610301	97610369	11.5401	5.87181	-	ENSMUSG00000000385.7	Tmprss2	dist intron
chr11	94211824	94211913	17.7406	4.04988	+	ENSMUSG00000037573.5	Tob1	prox intron
chr1	156044244	156044264	15.4139	6.49033	+	ENSMUSG00000050565.16	Tor1aip2	dist intron
chr1	156044264	156044284	15.4139	6.49033	+	ENSMUSG00000050565.16	Tor1aip2	dist intron
chr19	22852029	22852098	11.1528	4.01361	+	ENSMUSG00000052387.15	Trpm3	dist intron
chr7	5062151	5062211	10.3998	3.37725	+	ENSMUSG00000030435.16	U2af2	5utr
chr16	4879335	4879385	7.26277	5.21084	-	ENSMUSG00000039568.6	Ubald1	prox intron
chr16	4877913	4877983	7.60112	4.99758	-	ENSMUSG00000039568.6	Ubald1	dist intron
chr5	125386133	125386191	11.6351	3.59209	-	ENSMUSG00000008348.9	Ubc	CDS
chr5	125389565	125389606	11.3668	4.07933	-	ENSMUSG00000008348.9	Ubc	prox intron
chr5	125389606	125389688	23.1503	3.32647	-	ENSMUSG00000008348.9	Ubc	prox intron
chr5	125389442	125389509	21.3857	3.93024	-	ENSMUSG00000008348.9	Ubc	prox intron
chr5	125389358	125389429	42.6645	5.39435	-	ENSMUSG00000008348.9	Ubc	dist intron
chr5	125389327	125389358	10.4754	4.55842	-	ENSMUSG00000008348.9	Ubc	dist intron
chr5	125389224	125389282	19.2671	3.41836	-	ENSMUSG00000008348.9	Ubc	dist intron
chr5	125389135	125389167	9.9057	4.64495	-	ENSMUSG00000008348.9	Ubc	5utr
chr5	125386018	125386066	8.6851	3.57933	-	ENSMUSG00000008348.9	Ubc	CDS
chr3	135438977	135439047	32.6983	4.89712	+	ENSMUSG00000078578.9	Ube2d3	prox intron
chr3	135439047	135439122	28.2024	4.87767	+	ENSMUSG00000078578.9	Ube2d3	prox intron
chr3	135438766	135438864	23.7302	3.91901	+	ENSMUSG00000078578.9	Ube2d3	5utr
chr3	135438884	135438945	19.5987	4.80097	+	ENSMUSG00000078578.9	Ube2d3	prox intron
chr11	72608193	72608292	13.8044	4.42902	+	ENSMUSG00000020794.13	Ube2g1	dist intron
chr11	72607706	72607769	8.62879	4.7051	+	ENSMUSG00000020794.13	Ube2g1	prox intron
chr10	95515697	95515739	3.17934	4.76061	+	ENSMUSG00000074781.4	Ube2n	prox intron
chr10	95515547	95515640	8.66068	4.04863	+	ENSMUSG00000074781.4	Ube2n	prox intron
chr9	113931433	113931471	8.21194	4.76061	+	ENSMUSG00000009741.14	Ubp1	prox intron
chr9	113931302	113931433	25.8175	4.1431	+	ENSMUSG00000009741.14	Ubp1	prox intron
chr9	113931471	113931540	11.1261	3.68255	+	ENSMUSG00000009741.14	Ubp1	5utr
chr2	5957703	5957853	10.0957	4.54451	+	ENSMUSG00000043241.14	Upf2	CDS
chr11	23364106	23364117	3.0424	4.52587	+	ENSMUSG00000056342.16	Usp34	CDS
chr11	23363957	23364069	12.9386	4.10108	+	ENSMUSG00000056342.16	Usp34	CDS
chrX	13072679	13072729	12.8291	5.11833	+	ENSMUSG00000031010.17	Usp9x	dist intron
chr10	12396899	12396960	7.36954	6.23771	-	ENSMUSG00000019820.9	Utrn	dist intron
chr17	65612904	65612978	10.3041	4.02686	-	ENSMUSG00000024091.8	Vapa	prox intron
chr17	65613099	65613168	11.2402	5.52702	-	ENSMUSG00000024091.8	Vapa	prox intron
chr15	97857030	97857100	8.95258	4.2028	-	ENSMUSG00000022479.15	Vdr	3utr
chr17	46030868	46030920	13.6129	6.79961	-	ENSMUSG00000023951.16	Vegfa	prox intron
chr17	46030920	46030997	21.7637	5.29006	-	ENSMUSG00000023951.16	Vegfa	prox intron
chr17	46031696	46031729	7.61599	4.12909	-	ENSMUSG00000023951.16	Vegfa	CDS
chr17	46031067	46031107	10.9581	4.23339	-	ENSMUSG00000023951.16	Vegfa	prox intron
chr17	46032003	46032078	13.0532	3.65739	-	ENSMUSG00000023951.16	Vegfa	5utr
chr17	46031551	46031634	26.2843	4.83263	-	ENSMUSG00000023951.16	Vegfa	CDS
chr17	46029160	46029234	8.8449	4.07804	-	ENSMUSG00000023951.16	Vegfa	dist intron
chr6	114950370	114950514	20.6324	6.68683	-	ENSMUSG00000030315.15	Vgll4	dist intron
chr1	74418675	74418741	18.5371	4.10464	+	ENSMUSG00000026175.12	Vil1	prox intron
chr1	74416000	74416044	15.651	3.50019	+	ENSMUSG00000026175.12	Vil1	CDS
chr1	74421251	74421298	25.7115	3.37721	+	ENSMUSG00000026175.12	Vil1	CDS
chr1	74421298	74421361	25.6367	3.05113	+	ENSMUSG00000026175.12	Vil1	CDS
chr1	74419810	74419860	21.9036	3.29544	+	ENSMUSG00000026175.12	Vil1	CDS
chr1	74419864	74419906	16.8918	3.07043	+	ENSMUSG00000026175.12	Vil1	CDS
chr1	74425587	74425679	12.6017	3.37784	+	ENSMUSG00000026175.12	Vil1	CDS
chr19	46599204	46599279	16.3738	4.30107	+	ENSMUSG00000047731.17	Wbp1l	CDS
chr19	46599132	46599204	4.53516	3.72408	+	ENSMUSG00000047731.17	Wbp1l	5utr
chr11	17221272	17221366	11.2573	3.08138	+	ENSMUSG00000078970.5	Wdr92	dist intron
chr11	79254194	79254269	7.60112	4.69785	-	ENSMUSG00000017677.11	Wsb1	prox intron
chr11	35980305	35980413	13.9907	3.5549	-	ENSMUSG00000018849.6	Wwc1	5utr
chr17	73941039	73941063	3.23581	3.57933	-	ENSMUSG00000024066.8	Xdh	CDS
chr17	73941063	73941140	15.4126	3.24064	-	ENSMUSG00000024066.8	Xdh	CDS
chrX	103474021	103474072	9.14029	4.9631	-	ENSMUSG00000086503.3	Xist	noncoding_exon
chrX	103474072	103474138	7.75855	3.95192	-	ENSMUSG00000086503.3	Xist	noncoding_exon
chrX	103482169	103482207	14.8577	4.69948	-	ENSMUSG00000086503.3	Xist	noncoding_exon
chrX	103482127	103482169	13.2	4.0765	-	ENSMUSG00000086503.3	Xist	noncoding_exon
chrX	103460381	103460425	14.7463	4.40125	-	ENSMUSG00000086503.3	Xist	noncoding_exon
chrX	103466375	103466405	7.5545	3.91836	-	ENSMUSG00000086503.3	Xist	noncoding_exon
chrX	103482029	103482058	17.2197	6.15854	-	ENSMUSG00000086503.3	Xist	noncoding_exon
chrX	103482058	103482113	18.3963	4.50141	-	ENSMUSG00000086503.3	Xist	noncoding_exon
chrX	103468817	103468945	13.2	4.66429	-	ENSMUSG00000086503.3	Xist	noncoding_exon
chrX	103466434	103466477	11.3126	3.84417	-	ENSMUSG00000086503.3	Xist	noncoding_exon
chrX	103481670	103481713	15.9017	4.10795	-	ENSMUSG00000086503.3	Xist	noncoding_exon
chrX	103470827	103470918	32.647	3.92262	-	ENSMUSG00000086503.3	Xist	noncoding_exon
chr11	75733377	75733447	11.5234	4.14941	+	ENSMUSG00000020849.13	Ywhae	prox intron
chr11	75765168	75765262	20.9614	5.13983	+	ENSMUSG00000020849.13	Ywhae	3utr
chr15	36793250	36793329	16.3279	4.11791	-	ENSMUSG00000022285.16	Ywhaz	dist intron
chr15	36792940	36792961	9.66137	4.60877	-	ENSMUSG00000022285.16	Ywhaz	dist intron
chr15	36793040	36793080	11.0216	4.68683	-	ENSMUSG00000022285.16	Ywhaz	dist intron
chr15	36792693	36792741	13.8044	5.26394	-	ENSMUSG00000022285.16	Ywhaz	dist intron
chr15	36792745	36792816	32.2676	4.83661	-	ENSMUSG00000022285.16	Ywhaz	dist intron
chr17	69383899	69383906	400	4.55473	+	ENSMUSG00000049672.14	Zbtb14	5utr
chr17	69383890	69383899	400	4.54521	+	ENSMUSG00000049672.14	Zbtb14	5utr
chr17	69383886	69383890	400	4.54521	+	ENSMUSG00000049672.14	Zbtb14	5utr
chr10	81137305	81137367	18.3755	4.07394	+	ENSMUSG00000035011.15	Zbtb7a	dist intron
chr10	81142469	81142528	10.7138	4.83661	+	ENSMUSG00000035011.15	Zbtb7a	dist intron
chr3	89381206	89381290	11.0224	3.8509	-	ENSMUSG00000028042.15	Zbtb7b	CDS
chr2	167063493	167063528	20.9289	3.16935	+	ENSMUSG00000074578.12	Zfas1	prox intron
chr8	108715034	108715051	50.1292	8.16774	+	ENSMUSG00000038872.9	Zfhx3	5utr
chr8	108715051	108715057	49.2262	8.15541	+	ENSMUSG00000038872.9	Zfhx3	5utr
chr8	108715027	108715034	15.4139	7.43054	+	ENSMUSG00000038872.9	Zfhx3	5utr
chr7	28378139	28378162	11.1356	3.98434	-	ENSMUSG00000044786.6	Zfp36	CDS
chr7	28378703	28378712	13.5868	4.44471	-	ENSMUSG00000044786.6	Zfp36	5utr
chr7	28377697	28377755	39.238	4.13345	-	ENSMUSG00000044786.6	Zfp36	CDS
chr7	28377341	28377364	9.14666	4.46209	-	ENSMUSG00000044786.6	Zfp36	3utr
chr18	82914336	82914349	13.5868	6.21938	+	ENSMUSG00000058881.12	Zfp516	dist intron
chr18	82914349	82914358	13.5868	6.21938	+	ENSMUSG00000058881.12	Zfp516	dist intron
chr8	85111991	85112056	33.5977	3.45412	-	ENSMUSG00000074194.4	Zfp791	prox intron
chr8	85111900	85111977	50.4449	3.71938	-	ENSMUSG00000074194.4	Zfp791	prox intron
chr19	12776848	12776920	8.58726	4.17565	-	ENSMUSG00000024695.15	Zfp91	CDS
chr19	12795315	12795447	32.6129	3.63052	-	ENSMUSG00000024695.15	Zfp91	CDS
chr14	25460360	25460440	7.23454	5.08414	+	ENSMUSG00000007817.14	Zmiz1	dist intron
chr13	107889263	107889325	7.60112	4.82449	-	ENSMUSG00000032846.9	Zswim6	prox intron
