# Supplementary material for: DDX5 promotes oncogene C3 and FABP1 expressions and drives intestinal inflammation and tumorigenesis
Source: Life Sci Alliance. 2020 Aug 18;3(10):e202000772. doi: 10.26508/lsa.202000772 (PMC7441524; doi:10.26508/lsa.202000772)
Supplement: Supplementary file 31 [file LSA-2020-00772_TableS8.xlsx]

## Sheet: Sheet1
Target gene	Sequence (5` to 3`)
mGapdh-F	AATGTGTCCGTCGTGGATCT
mGapdh-R	CATCGAAGGTGGAAGAGTGG
mActb-F	CTAAGGCCAACCGTGAAAAG
mActb-R	CCATCACAATGCCTGTGGTA
mC3-F	CACCGCCAAGAATCGCTAC
mC3-R	GATCAGGTGTTTCAGCCGC
mDdx5-F	AGAGGTGATGGGCCTATTTGC
mDdx5-R	TCAAGCGACAAGCTCGACAAT
mFabp1-F	ATGGACCCAAAGTGGTCCGC
mFabp1-R	CCTTCCAGCTTGACGACTGC
hGapdh-F	AAGGTGAAGGTCGGAGTCAAC
hGapdh-R	GGGGTCATTGATGGCAACAATA
hDdx5-F	ATGTCGGGTTATTCGAGTGACC
hDdx5-R	ACTTCCTCCAAATCGAGGTGC
hC3-F	TGGCGAACAGAGGATTTCCC
hC3-R	CAATCGGAATGCGCTTGAGG
mC3_prom-F	TGTGGGAGGAGGTCACTCTA
mC3_prom-R	TCAGGCTTTTCTTGGGGTCA
mFabp1_prom-F	CAGAGAGCTTTGCCCTTGGT
mFabp1_prom-R	TGGCCAGGCTCAAACATTAAC
