# Supplementary material for: DDX5 promotes oncogene C3 and FABP1 expressions and drives intestinal inflammation and tumorigenesis
Source: Life Sci Alliance. 2020 Aug 18;3(10):e202000772. doi: 10.26508/lsa.202000772 (PMC7441524; doi:10.26508/lsa.202000772)
Supplement: Supplementary file 32 [file LSA-2020-00772_TableS9.xlsx]

## Sheet: Sheet1
siGENMOME Human DDX5 SMARTpool siRNA	Catalog number	Target sequence
DDX5	D-003774-02	CACAAGAGGUGGAAACAUA
DDX5	D-003774-03	GUGAUGAGCUUACCAGAAA
DDX5	D-003774-04	GCAAAUGUCAUGGAUGUUA
DDX5	D-003774-17	GGAUGUGUGUCAUGACGUA
siGENMOME NON-Targeting SMARTpool siRNA	Catalog number	Target sequence
NON-Targeting siRNA		UAAGGCUAUGAAGAGAUAC
NON-Targeting siRNA	D-001206-14-05	AUGUAUUGGCCUGUAUUAG
NON-Targeting siRNA		AUGAACGUGAAUUGCUCAA
NON-Targeting siRNA		UGGUUUACAUGUCGACUAA
